# Supplementary material for: Pathways to social inequality
Source: Evol Hum Sci. 2021 Jul 8;3:e35. doi: 10.1017/ehs.2021.32 (PMC10427274; doi:10.1017/ehs.2021.32)
Supplement: Supplementary file 1 [file S2513843X21000323sup.zip]

Archive with 3 entries (3 files):
- S2513843X21000323sup001.r
- S2513843X21000323sup002.pdf
- S2513843X21000323sup003.csv
