# Supplementary material for: Pathways to social inequality
Source: Evol Hum Sci. 2021 Jul 8;3:e35. doi: 10.1017/ehs.2021.32 (PMC10427274; doi:10.1017/ehs.2021.32)
Supplement: Supplementary file 1 [file S2513843X21000323sup.zip › S2513843X21000323sup001.r]

# read data
mydata <- read.csv(file='Inequality.csv', header=T)

#Make a map of datapoints
library(ggplot2)
library(ggmap)
library(maps)
library(mapdata)
library(RColorBrewer)

worldmap <- map_data('worldHires')
mapplot <- ggplot() + geom_polygon(data=worldmap, aes(x=long, y=lat, group=group), fill="grey") + coord_fixed(1.1)
datamap <- mapplot +
  geom_point(data=subset(mydata, Class==0), aes(x=Longitude, y=Latitude), shape=19, color='deepskyblue3', size=1) +
  geom_point(data=subset(mydata, Class==1), aes(x=Longitude, y=Latitude), shape=17, color='firebrick', size=1) +
  theme(axis.text.x = element_blank(),
        axis.text.y = element_blank(),
        axis.ticks = element_blank(),
        axis.title.y=element_blank(),
        axis.title.x=element_blank(),
        rect = element_blank())
datamap
ggsave('Map_ClassInequality.pdf')

#Plot distribution of political complexity in societies with intensive agriculture and class to show no bias in the dataset toward societies with very high political complexity

political_ag_data <- na.omit(mydata[which(mydata$IntensiveAg_Binary=='1'),c('Political_Complexity', 'IntensiveAg_Binary')])
political_ag_data$Political_Complexity <- factor(political_ag_data$Political_Complexity, levels = c('Local', 'Petty Chiefdoms', 'Larger Chiefdoms', 'States', 'Large States'))

ag_politics_plot <- ggplot(political_ag_data, aes(x=as.factor(Political_Complexity) )) +
  geom_bar(color="black", fill=rgb(0.1,0.4,0.5,0.7) ) +
  theme_bw() +
  xlab('(A) Political Complexity in Societies with Intensive Agriculture')


political_class_data <- na.omit(mydata[which(mydata$Class=='1'),c('Political_Complexity', 'Class')])
political_class_data$Political_Complexity <- factor(political_class_data$Political_Complexity, levels = c('Local', 'Petty Chiefdoms', 'Larger Chiefdoms', 'States', 'Large States'))

class_politics_plot <- ggplot(political_class_data, aes(x=as.factor(Political_Complexity) )) +
  geom_bar(color="black", fill=rgb(0.1,0.4,0.5,0.7) ) +
  theme_bw() +
  xlab('(B) Political Complexity in Societies with Heritable Social Class')

png("ag_politics_plot.png")
print(ag_politics_plot)
dev.off()

png("class_politics_plot.png")
print(class_politics_plot)
dev.off()

#Transform and scale continuous variables as needed

mydata$SqrtMeanP <- scale(sqrt(mydata$AnnualMeanPrecipitation-min(mydata$AnnualMeanPrecipitation,na.rm=T)+1))

mydata$LogVarP <- scale(log(mydata$AnnualPrecipitationVariance-min(mydata$AnnualPrecipitationVariance,na.rm=T)+1))

mydata$PredictP <- scale(mydata$PrecipitationPredictability)

mydata$MeanT <- scale(mydata$AnnualMeanTemperature)

mydata$LogVarT <- scale(log(mydata$AnnualTemperatureVariance - min(mydata$AnnualTemperatureVariance,na.rm=T) + 1))

mydata$PredictT <- scale(mydata$TemperaturePredictability)

mydata$SqrtMeanN <- scale(sqrt(mydata$NPP_MonthlyMean-min(mydata$NPP_MonthlyMean,na.rm=T)+1))

mydata$LogVarN <- scale(log(mydata$NPP_AnnualVariance - min(mydata$NPP_AnnualVariance,na.rm=T) + 1))

mydata$PredictN <- scale(mydata$NPP_Predictability)

mydata$LogElev <- scale(log(mydata$Elevation - min(mydata$Elevation,na.rm=T) + 1));

mydata$LogSlope <- scale(log(mydata$Slope - min(mydata$Slope) + 1))

mydata$Population <- scale(mydata$Population)

# Principle Component Analysis

PCAdata <- mydata[,c('SqrtMeanP', 'LogVarP','PredictP','MeanT','LogVarT','PredictT',
                             'SqrtMeanN', 'PredictN', 'LogVarN', 'LogSlope', 'LogElev')]

# Determine number of factors
library(nFactors)
ev <- eigen(cor(PCAdata))
ap <- parallel(subject=nrow(na.omit(PCAdata)),var=ncol(na.omit(PCAdata)),
               rep=100,cent=.05)
nS <- nScree(x=ev$values, aparallel=ap$eigen$qevpea)
plotnScree(nS) 

# PCA with 3 factors

library(psych)
myPCA <- principal(PCAdata, nfactors = 3, rotate = "varimax", scores = T)
capture.output(myPCA, file="Inequality_PCA.txt")

# Add PCA scores to data

colnames(myPCA$scores)[which(colnames(myPCA$scores)=='RC1')] <- 'PC1'

colnames(myPCA$scores)[which(colnames(myPCA$scores)=='RC2')] <- 'PC2'

colnames(myPCA$scores)[which(colnames(myPCA$scores)=='RC3')] <- 'PC3'

mydata <- cbind(mydata, myPCA$scores) 

# Load packages for PiecewiseSEM

library(piecewiseSEM)
library(lme4)
library(optimx)


# PiecewiseSEM -- Full model plus PC1>Succession as indicated by initial d-sep test

FullModel <- psem(glmer(IntensiveAg_Binary ~ 1 + PC1 + PC2 + PC3
                      + (1|Language_Family), data = mydata, family=binomial(link = "logit"), control=glmerControl(optimizer="bobyqa", optCtrl=list(maxfun=1e8))),
                glmer(Large_Animals ~ 1 + PC1 + PC2 + PC3 + IntensiveAg_Binary
                      + (1|Language_Family), data = mydata, family=binomial(link = "logit"), control=glmerControl(optimizer="bobyqa", optCtrl=list(maxfun=1e8))),
                lmer(Population ~ 1 + PC1 + PC2 + PC3
                     + IntensiveAg_Binary + Large_Animals
                     + (1|Language_Family), data = mydata, control=lmerControl(optimizer="bobyqa", optCtrl=list(maxfun=1e8))),
                glmer(Inheritance_Real_Unigen ~ 1 + PC1 + PC2 + PC3
                      + IntensiveAg_Binary + Large_Animals + Population  
                      + (1|Language_Family), data = mydata, family=binomial(link = "logit"), control=glmerControl(optimizer="bobyqa", optCtrl=list(maxfun=1e8))),
                glmer(Inheritance_Move_Unigen ~ 1 
                      + IntensiveAg_Binary + Large_Animals + Population + Inheritance_Real_Unigen 
                      + (1|Language_Family), data = mydata, family=binomial(link = "logit"), control=glmerControl(optimizer="bobyqa", optCtrl=list(maxfun=1e8))),
                glmer(Succession ~ 1 + PC1
                      + IntensiveAg_Binary + Large_Animals + Population + Inheritance_Real_Unigen + Inheritance_Move_Unigen
                      + (1|Language_Family), data = mydata, family=binomial(link = "logit"), control=glmerControl(optimizer="bobyqa", optCtrl=list(maxfun=1e8))),
                glmer(Class ~ 1 
                      + Population + Inheritance_Real_Unigen + Inheritance_Move_Unigen + Large_Animals + IntensiveAg_Binary + Succession  
                      + (1|Language_Family), data = mydata, family=binomial(link = "logit"), control=glmerControl(optimizer="bobyqa", optCtrl=list(maxfun=1e8)))
)

summary(FullModel)

sink("FullModel.txt")
summary(FullModel)
sink()

# Extract residuals to test for spatial autocorrelation

FullResidual <- residuals(FullModel)
FullResidual <- FullResidual[,c('Class_residuals')]
mydata <- cbind(mydata, FullResidual) 


# PiecewiseSEM -- Sequential paths only 

SequentialModel <- psem(glmer(IntensiveAg_Binary ~ 1 + PC1 + PC2 + PC3
                          + (1|Language_Family), data = mydata, family=binomial(link = "logit"), control=glmerControl(optimizer="bobyqa", optCtrl=list(maxfun=1e8))),
                    glmer(Large_Animals ~ 1 + PC1 + PC2 + PC3 + IntensiveAg_Binary
                          + (1|Language_Family), data = mydata, family=binomial(link = "logit"), control=glmerControl(optimizer="bobyqa", optCtrl=list(maxfun=1e8))),
                    glmer(Inheritance_Real_Unigen ~ 1 + IntensiveAg_Binary + Large_Animals  
                          + (1|Language_Family), data = mydata, family=binomial(link = "logit"), control=glmerControl(optimizer="bobyqa", optCtrl=list(maxfun=1e8))),
                    glmer(Inheritance_Move_Unigen ~ 1 + IntensiveAg_Binary + Large_Animals + Inheritance_Real_Unigen 
                          + (1|Language_Family), data = mydata, family=binomial(link = "logit"), control=glmerControl(optimizer="bobyqa", optCtrl=list(maxfun=1e8))),
                    glmer(Succession ~ 1 + IntensiveAg_Binary + Large_Animals + Inheritance_Real_Unigen + Inheritance_Move_Unigen
                          + (1|Language_Family), data = mydata, family=binomial(link = "logit"), control=glmerControl(optimizer="bobyqa", optCtrl=list(maxfun=1e8))),
                    glmer(Class ~ 1 + Inheritance_Real_Unigen + Inheritance_Move_Unigen + Succession  
                          + (1|Language_Family), data = mydata, family=binomial(link = "logit"), control=glmerControl(optimizer="bobyqa", optCtrl=list(maxfun=1e8)))
)

summary(SequentialModel, conserve=TRUE)

sink("SequentialModel.txt")
summary(SequentialModel, conserve=TRUE)
sink()

# Extract residuals to test for spatial autocorrelation

SequentialResidual <- residuals(SequentialModel)
SequentialResidual <- SequentialResidual[,c('Class_residuals')]
mydata <- cbind(mydata, SequentialResidual) 


# Load library to examine spatial autocorrelation in class/inequality residuals for each model

library(letsR)


# Distance matrix for datapoints based on lat/long values

distmat <- lets.distmat(mydata[, c("Longitude", "Latitude")])

# Moran's I correlogram for 12 equiprobable classes for the full model

FullCorrel <- lets.correl(mydata$FullResidual, distmat, 12, equidistant=FALSE, plot=TRUE)

summary(FullCorrel)

write.csv(FullCorrel, file ='MoranI_Full.csv', row.names = F)


# Moran's I correlogram for 12 equiprobable classes for the sequential model

SequentialCorrel <- lets.correl(mydata$SequentialResidual, distmat, 12, equidistant=FALSE, plot=TRUE)

summary(SequentialCorrel)

write.csv(SequentialCorrel, file ='MoranI_Seq.csv', row.names = F)

##Supplementary: Rerun with pastoralist societies removed
mydata_nopast <- mydata[mydata$EA042_Subsist!=4,c("Society_ID", "Language_Family", "Latitude", "Longitude", "Elevation", "Slope", "AnnualMeanPrecipitation", "AnnualPrecipitationVariance", "PrecipitationPredictability", "AnnualMeanTemperature", "AnnualTemperatureVariance", "TemperaturePredictability", "NPP_MonthlyMean", "NPP_AnnualVariance", "NPP_Predictability", "Population", "IntensiveAg_Binary", "Large_Animals", "Class", "Inheritance_Real_Unigen", "Inheritance_Move_Unigen", "Succession")]

#Transform and scale continuous variables as needed in sample without pastoralists

mydata_nopast$SqrtMeanP <- scale(sqrt(mydata_nopast$AnnualMeanPrecipitation-min(mydata_nopast$AnnualMeanPrecipitation,na.rm=T)+1))

mydata_nopast$LogVarP <- scale(log(mydata_nopast$AnnualPrecipitationVariance-min(mydata_nopast$AnnualPrecipitationVariance,na.rm=T)+1))

mydata_nopast$PredictP <- scale(mydata_nopast$PrecipitationPredictability)

mydata_nopast$MeanT <- scale(mydata_nopast$AnnualMeanTemperature)

mydata_nopast$LogVarT <- scale(log(mydata_nopast$AnnualTemperatureVariance - min(mydata_nopast$AnnualTemperatureVariance,na.rm=T) + 1))

mydata_nopast$PredictT <- scale(mydata_nopast$TemperaturePredictability)

mydata_nopast$SqrtMeanN <- scale(sqrt(mydata_nopast$NPP_MonthlyMean-min(mydata_nopast$NPP_MonthlyMean,na.rm=T)+1))

mydata_nopast$LogVarN <- scale(log(mydata_nopast$NPP_AnnualVariance - min(mydata_nopast$NPP_AnnualVariance,na.rm=T) + 1))

mydata_nopast$PredictN <- scale(mydata_nopast$NPP_Predictability)

mydata_nopast$LogElev <- scale(log(mydata_nopast$Elevation - min(mydata_nopast$Elevation,na.rm=T) + 1));

mydata_nopast$LogSlope <- scale(log(mydata_nopast$Slope - min(mydata_nopast$Slope) + 1))

mydata_nopast$Population <- scale(mydata_nopast$Population)

# PCA without pastoralists
PCAdata_nopast <- mydata_nopast[,c('SqrtMeanP', 'LogVarP','PredictP','MeanT','LogVarT','PredictT',
                     'SqrtMeanN', 'PredictN', 'LogVarN', 'LogSlope', 'LogElev')]

# Determine number of factors
library(nFactors)
ev <- eigen(cor(PCAdata_nopast))
ap <- parallel(subject=nrow(na.omit(PCAdata_nopast)),var=ncol(na.omit(PCAdata_nopast)),
               rep=100,cent=.05)
nS <- nScree(x=ev$values, aparallel=ap$eigen$qevpea)
plotnScree(nS) 

# PCA with 3 factors

library(psych)
PCA_nopast <- principal(PCAdata_nopast, nfactors = 3, rotate = "varimax", scores = T)
capture.output(PCA_nopast, file="Inequality_PCA_nopastoralists.txt")

# Add PCA scores to data

colnames(PCA_nopast$scores)[which(colnames(PCA_nopast$scores)=='RC1')] <- 'PC1'

colnames(PCA_nopast$scores)[which(colnames(PCA_nopast$scores)=='RC2')] <- 'PC2'

colnames(PCA_nopast$scores)[which(colnames(PCA_nopast$scores)=='RC3')] <- 'PC3'

mydata_nopast <- cbind(mydata_nopast, PCA_nopast$scores) 


# PiecewiseSEM without pastoralist societies -- Full model plus PC1>Succession as indicated by initial d-sep test

FullModel_NoPastoralists <- psem(glmer(IntensiveAg_Binary ~ 1 + PC1 + PC2 + PC3
                        + (1|Language_Family), data = mydata_nopast, family=binomial(link = "logit"), control=glmerControl(optimizer="bobyqa", optCtrl=list(maxfun=1e8))),
                  glmer(Large_Animals ~ 1 + PC1 + PC2 + PC3 + IntensiveAg_Binary
                        + (1|Language_Family), data = mydata_nopast, family=binomial(link = "logit"), control=glmerControl(optimizer="bobyqa", optCtrl=list(maxfun=1e8))),
                  lmer(Population ~ 1 + PC1 + PC2 + PC3
                       + IntensiveAg_Binary + Large_Animals
                       + (1|Language_Family), data = mydata_nopast, control=lmerControl(optimizer="bobyqa", optCtrl=list(maxfun=1e8))),
                  glmer(Inheritance_Real_Unigen ~ 1 + PC1 + PC2 + PC3
                        + IntensiveAg_Binary + Large_Animals + Population  
                        + (1|Language_Family), data = mydata_nopast, family=binomial(link = "logit"), control=glmerControl(optimizer="bobyqa", optCtrl=list(maxfun=1e8))),
                  glmer(Inheritance_Move_Unigen ~ 1 
                        + IntensiveAg_Binary + Large_Animals + Population + Inheritance_Real_Unigen 
                        + (1|Language_Family), data = mydata_nopast, family=binomial(link = "logit"), control=glmerControl(optimizer="bobyqa", optCtrl=list(maxfun=1e8))),
                  glmer(Succession ~ 1 + PC1
                        + IntensiveAg_Binary + Large_Animals + Population + Inheritance_Real_Unigen + Inheritance_Move_Unigen
                        + (1|Language_Family), data = mydata_nopast, family=binomial(link = "logit"), control=glmerControl(optimizer="bobyqa", optCtrl=list(maxfun=1e8))),
                  glmer(Class ~ 1 
                        + Population + Inheritance_Real_Unigen + Inheritance_Move_Unigen + Large_Animals + IntensiveAg_Binary + Succession  
                        + (1|Language_Family), data = mydata_nopast, family=binomial(link = "logit"), control=glmerControl(optimizer="bobyqa", optCtrl=list(maxfun=1e8)))
)

summary(FullModel_NoPastoralists)

sink("FullModel_NoPastoralists.txt")
summary(FullModel_NoPastoralists)
sink()


# PiecewiseSEM -- Sequential paths only 

SequentialModel_NoPastoralists <- psem(glmer(IntensiveAg_Binary ~ 1 + PC1 + PC2 + PC3
                              + (1|Language_Family), data = mydata_nopast, family=binomial(link = "logit"), control=glmerControl(optimizer="bobyqa", optCtrl=list(maxfun=1e8))),
                        glmer(Large_Animals ~ 1 + PC1 + PC2 + PC3 + IntensiveAg_Binary
                              + (1|Language_Family), data = mydata_nopast, family=binomial(link = "logit"), control=glmerControl(optimizer="bobyqa", optCtrl=list(maxfun=1e8))),
                        glmer(Inheritance_Real_Unigen ~ 1 + IntensiveAg_Binary + Large_Animals  
                              + (1|Language_Family), data = mydata_nopast, family=binomial(link = "logit"), control=glmerControl(optimizer="bobyqa", optCtrl=list(maxfun=1e8))),
                        glmer(Inheritance_Move_Unigen ~ 1 + IntensiveAg_Binary + Large_Animals + Inheritance_Real_Unigen 
                              + (1|Language_Family), data = mydata_nopast, family=binomial(link = "logit"), control=glmerControl(optimizer="bobyqa", optCtrl=list(maxfun=1e8))),
                        glmer(Succession ~ 1 + IntensiveAg_Binary + Large_Animals + Inheritance_Real_Unigen + Inheritance_Move_Unigen
                              + (1|Language_Family), data = mydata_nopast, family=binomial(link = "logit"), control=glmerControl(optimizer="bobyqa", optCtrl=list(maxfun=1e8))),
                        glmer(Class ~ 1 + Inheritance_Real_Unigen + Inheritance_Move_Unigen + Succession  
                              + (1|Language_Family), data = mydata_nopast, family=binomial(link = "logit"), control=glmerControl(optimizer="bobyqa", optCtrl=list(maxfun=1e8)))
)

summary(SequentialModel_NoPastoralists, conserve=TRUE)

sink("SequentialModel_NoPastoralists.txt")
summary(SequentialModel_NoPastoralists, conserve=TRUE)
sink()

##Supplementary: Rerun with inheritance coded as any inheritance of real or movable property, rather than unigeniture
# NB: Paths from PC2 and PC3 to Inheritance_Move_Any added based on initial d-sep test

FullModel_AltInheritance <- psem(glmer(IntensiveAg_Binary ~ 1 + PC1 + PC2 + PC3
                        + (1|Language_Family), data = mydata, family=binomial(link = "logit"), control=glmerControl(optimizer="bobyqa", optCtrl=list(maxfun=1e8))),
                  glmer(Large_Animals ~ 1 + PC1 + PC2 + PC3 + IntensiveAg_Binary
                        + (1|Language_Family), data = mydata, family=binomial(link = "logit"), control=glmerControl(optimizer="bobyqa", optCtrl=list(maxfun=1e8))),
                  lmer(Population ~ 1 + PC1 + PC2 + PC3
                       + IntensiveAg_Binary + Large_Animals
                       + (1|Language_Family), data = mydata, control=lmerControl(optimizer="bobyqa", optCtrl=list(maxfun=1e8))),
                  glmer(Inheritance_Real_Any ~ 1 + PC1 + PC2 + PC3
                        + IntensiveAg_Binary + Large_Animals + Population  
                        + (1|Language_Family), data = mydata, family=binomial(link = "logit"), control=glmerControl(optimizer="bobyqa", optCtrl=list(maxfun=1e8))),
                  glmer(Inheritance_Move_Any ~ 1 + PC2 + PC3
                        + IntensiveAg_Binary + Large_Animals + Population + Inheritance_Real_Any 
                        + (1|Language_Family), data = mydata, family=binomial(link = "logit"), control=glmerControl(optimizer="bobyqa", optCtrl=list(maxfun=1e8))),
                  glmer(Succession ~ 1 + PC1
                        + IntensiveAg_Binary + Large_Animals + Population + Inheritance_Real_Any + Inheritance_Move_Any
                        + (1|Language_Family), data = mydata, family=binomial(link = "logit"), control=glmerControl(optimizer="bobyqa", optCtrl=list(maxfun=1e8))),
                  glmer(Class ~ 1 
                        + Population + Inheritance_Real_Any + Inheritance_Move_Any + Large_Animals + IntensiveAg_Binary + Succession  
                        + (1|Language_Family), data = mydata, family=binomial(link = "logit"), control=glmerControl(optimizer="bobyqa", optCtrl=list(maxfun=1e8)))
)

summary(FullModel_AltInheritance)

sink("FullModel_AltInheritance.txt")
summary(FullModel_AltInheritance)
sink()

# PiecewiseSEM with any inheritance rather than unigeniture -- Sequential paths only 

SequentialModel_AltInheritance <- psem(glmer(IntensiveAg_Binary ~ 1 + PC1 + PC2 + PC3
                              + (1|Language_Family), data = mydata, family=binomial(link = "logit"), control=glmerControl(optimizer="bobyqa", optCtrl=list(maxfun=1e8))),
                        glmer(Large_Animals ~ 1 + PC1 + PC2 + PC3 + IntensiveAg_Binary
                              + (1|Language_Family), data = mydata, family=binomial(link = "logit"), control=glmerControl(optimizer="bobyqa", optCtrl=list(maxfun=1e8))),
                        glmer(Inheritance_Real_Any ~ 1 + IntensiveAg_Binary + Large_Animals  
                              + (1|Language_Family), data = mydata, family=binomial(link = "logit"), control=glmerControl(optimizer="bobyqa", optCtrl=list(maxfun=1e8))),
                        glmer(Inheritance_Move_Any ~ 1 + IntensiveAg_Binary + Large_Animals + Inheritance_Real_Any 
                              + (1|Language_Family), data = mydata, family=binomial(link = "logit"), control=glmerControl(optimizer="bobyqa", optCtrl=list(maxfun=1e8))),
                        glmer(Succession ~ 1 + IntensiveAg_Binary + Large_Animals + Inheritance_Real_Any + Inheritance_Move_Any
                              + (1|Language_Family), data = mydata, family=binomial(link = "logit"), control=glmerControl(optimizer="bobyqa", optCtrl=list(maxfun=1e8))),
                        glmer(Class ~ 1 + Inheritance_Real_Any + Inheritance_Move_Any + Succession  
                              + (1|Language_Family), data = mydata, family=binomial(link = "logit"), control=glmerControl(optimizer="bobyqa", optCtrl=list(maxfun=1e8)))
)

summary(SequentialModel_AltInheritance, conserve=TRUE)

sink("SequentialModel_AltInheritance.txt")
summary(SequentialModel_AltInheritance, conserve=TRUE)
sink()
