# Supplementary material for: Pathways to social inequality
Source: Evol Hum Sci. 2021 Jul 8;3:e35. doi: 10.1017/ehs.2021.32 (PMC10427274; doi:10.1017/ehs.2021.32)
Supplement: Supplementary file 1 [file S2513843X21000323sup.zip › S2513843X21000323sup003.csv]

Society_ID	Language_Family	Latitude	Longitude	Elevation	Slope	AnnualMeanPrecipitation	AnnualPrecipitationVariance	PrecipitationPredictability	AnnualMeanTemperature	AnnualTemperatureVariance	TemperaturePredictability	NPP_MonthlyMean	NPP_AnnualVariance	NPP_Predictability	Population	IntensiveAg_Binary	Large_Animals	Inheritance_Real_Any	Inheritance_Move_Any	Class	Inheritance_Real_Unigen	Inheritance_Move_Unigen	Succession	EA042_Subsist	Political_Complexity
Aa1	Kxa	-20	21	1024.89219	0.176601158	87000.00141	11601735251	0.478079126	21.03514971	14.59861986	0.663742143	0.535641315	0.411794602	0.49423852	-0.13330087	0	0	0	0	0	0	0	1	1	Local
Aa2	Nilotic	0	36	2204.778224	2.596499621	50566.30196	3357364605	0.586995285	19.01419744	1.212089572	0.760966326	3.046226532	0.335765811	0.385359395	-0.133906726	0	0	1	1	0	1	0	0	3	Local
Aa3	Khoe-Kwadi	-26	18	1032.856327	0.624378304	39669.85532	2158663295	0.463783746	20.43585493	20.62957453	0.642685402	0.118533844	0.026518044	0.766941786	-0.13355331	0	1	0	1	0	0	1	1	4	Petty Chiefdoms
Aa7	Khoe-Kwadi	-20	24	941.8764401	0.065708003	82529.79572	11170127777	0.476634963	21.93601527	14.87702202	0.66925516	0.615728892	0.482222883	0.498846666	-0.134108678	0	0	0	0	0	0	0	1	1	Local
Ab1	Atlantic-Congo	-21	16	1442.044548	0.904398513	52226.41738	4874838526	0.424335365	21.9947192	7.874920982	0.653693895	0.430595356	0.180711509	0.6255654	-0.108940411	0	1	0	1	0	0	1	1	4	Local
Ab10	Atlantic-Congo	-31	30	63.24467804	0.505661556	128040.8127	6182236182	0.667812243	19.17895521	6.470538881	0.753743769	2.650696846	0.662807394	0.480675562	-0.068550014	1	1	1	1	0	1	1	1	8	Larger Chiefdoms
Ab12	Atlantic-Congo	-29	31	280.5902567	2.430800699	165893.6429	11178307664	0.674294506	16.45028857	8.366461052	0.737019768	2.739165342	0.82145811	0.463121137	-0.071074414	0	1	1	1	1	1	1	1	6	States
Ab13	Atlantic-Congo	-24	27	975.552356	0.778277307	78320.73565	5544617497	0.56300904	18.42354332	14.38438969	0.673123537	0.893583251	0.319442647	0.515985888	0.01223078	0	1	1	1	1	1	1	1	6	Larger Chiefdoms
Ab15	Atlantic-Congo	-25	30	1567.999753	4.034973329	92810.08738	6312434612	0.630116989	14.54028018	12.44145129	0.710894785	2.117335721	1.036122684	0.57211651	-0.108940411	0	1	1	1	0	1	1	1	6	Larger Chiefdoms
Ab19	Atlantic-Congo	-17	16	1126.174483	0.062517116	86243.57324	11157409170	0.467616848	21.76799113	7.491801868	0.687528585	0.773354261	0.691457103	0.503055317	-0.119038011	0	1	0	1	1	0	0	0	6	Larger Chiefdoms
Ab2	Atlantic-Congo	-27	32	142.7527194	1.346644473	155132.0623	13468691585	0.65205602	17.88512326	8.487743037	0.727439082	2.201692194	0.418555781	0.512375458	-0.088745213	0	1	1	1	1	1	1	1	6	States
Ab21a	Atlantic-Congo	-10	14	361.1033001	2.1984229	76838.78966	7295254074	0.578387378	25.99188671	1.760105589	0.775561936	1.74385499	0.481937787	0.494302844	-0.13166001	0	0	1	1	0	1	1	1	6	Petty Chiefdoms
Ab3	Atlantic-Congo	-15	23	1048.138378	0.204509308	116187.8667	18444498077	0.535296134	21.27145619	9.699540567	0.727195207	1.177589132	0.869662757	0.451140794	-0.117220443	1	1	1	1	1	1	1	1	7	States
Ab6	Atlantic-Congo	-23	30	776.1113153	2.529637087	78645.35105	7342754886	0.581898872	19.08799218	11.36255577	0.685704141	1.870991848	0.474573615	0.442234994	-0.096318412	1	1	0	1	1	0	1	1	7	Larger Chiefdoms
Ab7	Atlantic-Congo	-15	14	1380.915342	0.719187885	101434.1036	15269346637	0.498186584	23.2363888	1.737648001	0.729965683	1.586499506	1.158181269	0.494371939	-0.12408681	0	1	1	1	1	1	1	1	8	Larger Chiefdoms
Ab8	Atlantic-Congo	-29	28	2345.147433	5.555121674	124839.5988	7069531633	0.681581301	10.67785505	17.60603424	0.709214	1.495775692	0.899286833	0.635461104	0.093011574	1	1	0	1	1	0	1	1	7	States
Ab9	Atlantic-Congo	-20	28	1289.504026	0.786084848	81720.68357	10979414178	0.535129123	19.91998232	13.81675096	0.682304406	1.463679595	0.782045911	0.506174449	-0.058452415	0	1	1	1	1	1	1	0	6	States
Ac1	Atlantic-Congo	-16	27	1078.256102	0.35429052	95912.51318	15750401614	0.570235478	20.83001114	12.75378768	0.694795848	1.559387352	1.21380139	0.463860813	-0.12863073	0	1	0	1	0	0	1	1	6	Petty Chiefdoms
Ac12	Atlantic-Congo	-10	21	1089.975313	0.643110853	130821.0527	13961412818	0.60653981	20.4995579	2.801224872	0.755425347	1.792207572	1.374006915	0.369831496	0.01727958	0	0	1	1	1	1	1	1	6	Larger Chiefdoms
Ac17	Atlantic-Congo	-6	18	875.0457515	1.276658296	138862.8088	9110469846	0.677494695	21.4750628	0.742434695	0.794785661	1.632712584	1.008197266	0.376306092	-0.113989211	0	0	1	1	1	1	1	1	6	States
Ac3	Atlantic-Congo	-11	31	1331.514682	0.749168635	121032.2311	19280474471	0.711735186	17.73388941	9.597141904	0.743624467	2.496553854	1.161555133	0.448756916	-0.108940411	0	0	1	1	1	1	1	1	6	Larger Chiefdoms
Ac30	Atlantic-Congo	-18	28	996.8984164	0.91411854	81029.97103	11785963309	0.522665303	22.13777711	12.90924228	0.712763312	1.265130929	0.816137599	0.499939097	-0.111464811	0	1	1	1	0	1	1	1	6	Local
Ac32	Atlantic-Congo	-13	26	1268.505791	0.648985893	130320.2093	21038146658	0.656014056	18.5679854	10.59851878	0.735948047	2.182547973	1.960694353	0.410005096	-0.12459169	0	0	1	1	0	1	1	1	6	Petty Chiefdoms
Ac33	Atlantic-Congo	-15	31	753.9558026	1.003353737	98433.33314	15805294762	0.622206318	22.17693623	11.54014555	0.711599499	1.603378211	1.217241297	0.451767135	-0.119038011	0	0	1	1	1	1	1	1	6	Petty Chiefdoms
Ac34	Atlantic-Congo	-10	29	1273.228594	0.900445946	141280.5774	24264393558	0.710788435	19.23466209	7.009586714	0.752824589	2.149424346	1.514012951	0.391939991	-0.108940411	0	0	1	1	1	1	1	1	6	Larger Chiefdoms
Ac37	Atlantic-Congo	-15	32	655.6759386	1.809596333	94550.6378	14090898866	0.632128315	22.43519838	11.08749084	0.715228842	1.63201581	1.067413937	0.461382281	-0.12913561	0	0	1	1	0	1	1	1	6	Larger Chiefdoms
Ac38	Atlantic-Congo	-16	36	514.0138612	1.969720805	109055.1184	11500725167	0.66772347	21.83679231	9.941732332	0.73085436	2.762907609	1.344075755	0.430473986	0.01096858	0	0	1	1	0	1	1	1	6	Petty Chiefdoms
Ac4	Atlantic-Congo	-5	22	544.0393164	0.946790069	172282.7628	14911292219	0.687692044	22.54260913	0.716514494	0.805261592	2.540780127	2.362527423	0.366404025	-0.115756291	0	0	0	1	1	0	1	0	6	Larger Chiefdoms
Ac8	Atlantic-Congo	-5	13	330.7696533	1.667750814	131393.6591	8767931207	0.732265031	24.517755	0.732189141	0.820685022	2.164976532	1.01729552	0.438009172	-0.091269613	0	0	1	1	1	1	1	1	6	Petty Chiefdoms
Ad1	Atlantic-Congo	-2	41	2.699036545	0.034224443	68051.21192	3304579848	0.609922767	26.50230954	1.510313243	0.806143264	2.062222085	0.231710774	0.520938165	-0.13367953	0	1	1	1	0	0	0	1	8	Local
Ad10	Atlantic-Congo	-5	38	530.827317	1.545915172	107772.9768	3509696126	0.71141	19.71290072	3.432979164	0.790958571	1.919126729	0.241332075	0.443450596	-0.078647613	1	1	1	1	1	0	0	1	7	Larger Chiefdoms
Ad11	Atlantic-Congo	-9	36	585.4013933	1.954382381	118308.9737	12754658363	0.72637633	18.96882822	6.444640067	0.780005566	2.451945405	0.756517278	0.410180016	-0.13014537	1	1	1	1	1	0	0	0	7	Larger Chiefdoms
Ad12	Atlantic-Congo	-1	35	1772.318918	1.280330732	71490.02478	6601926733	0.603816951	19.01833323	1.635688377	0.748127398	2.586203063	0.341644575	0.39928477	-0.074103694	0	1	1	1	0	0	0	0	6	Petty Chiefdoms
Ad14	Atlantic-Congo	-8	38	229.9743382	0.81863415	110656.0901	7589578679	0.695449442	23.71426423	2.943584257	0.77539728	1.455583004	0.377456837	0.531323318	-0.083696413	0	0	1	1	0	0	0	1	6	Local
Ad15	Atlantic-Congo	-10	32	1243.62739	0.885818545	117924.0096	18211605052	0.721866675	17.78161791	8.770208333	0.749612773	2.202272727	0.990136253	0.461841036	-0.13109202	0	0	1	1	1	1	1	1	6	Larger Chiefdoms
Ad17	Atlantic-Congo	-8	33	1296.15036	1.463596431	108837.2058	15825316357	0.712895022	18.78014775	5.707072293	0.752672903	2.090631176	0.876370863	0.451116288	-0.12282461	0	1	1	1	1	0	0	1	6	Petty Chiefdoms
Ad2	Atlantic-Congo	2	32	1056.74864	0.402703211	144039.0402	15069126112	0.593896955	22.58232846	1.298617636	0.7665689	1.923478158	0.702812007	0.377535778	-0.106416012	1	1	1	1	1	1	1	1	7	States
Ad24	Atlantic-Congo	-7	36	1081.528711	4.72752294	105667.1297	10965837982	0.715083965	19.45864995	4.976973493	0.775084772	2.084955534	0.455395889	0.486003476	-0.106416012	0	1	0	1	1	0	1	1	6	Petty Chiefdoms
Ad26	Atlantic-Congo	-5	34	1222.508299	0.53216244	98278.9018	14034643150	0.693536368	20.18565869	3.222863692	0.746715855	1.838741354	0.859366244	0.455050766	-0.097580612	1	1	1	1	0	0	0	0	8	Local
Ad27	Atlantic-Congo	-7	39	83.76199101	0.45671328	111772.7702	4935576660	0.709989626	24.29898087	2.854244543	0.791037652	1.995259334	0.211186525	0.518438625	-0.12408681	0	0	1	1	0	0	0	0	6	Local
Ad29	Atlantic-Congo	-6.07	39.43	8.542145004	0.106117611	110391.1774	4767846253	0.688877033	24.44982029	2.26145765	0.8142323	2.980316558	0.275427806	0.459930172	-0.108940411	0	1	1	1	1	0	0	0	6	States
Ad3	Atlantic-Congo	-3	37	1403.036781	3.022863176	69841.81211	3910439083	0.697529515	19.05085088	2.861751467	0.759623453	2.228711709	0.140404068	0.538695515	-0.074356134	1	1	1	1	1	1	1	1	7	Petty Chiefdoms
Ad32	Atlantic-Congo	-3	40	20.48755663	0.203928592	77809.33547	3537188378	0.62801422	25.38725483	1.743200586	0.802483641	1.559578032	0.228364304	0.569894393	-0.103891612	0	1	1	1	0	1	1	0	6	States
Ad33	Atlantic-Congo	-1	40	87.86830919	0.092795561	58570.86418	2579307447	0.654893638	26.0927353	2.779566008	0.763902194	0.689223073	0.107521183	0.616796852	-0.12913561	1	0	1	1	0	1	1	0	7	Petty Chiefdoms
Ad35	Atlantic-Congo	0	35	1848.29882	2.147692849	68198.09799	6129817057	0.543744024	19.39983749	1.244482903	0.75590192	4.386067194	0.235003604	0.416866613	-0.069812214	0	1	1	1	0	0	0	0	6	Local
Ad39	Atlantic-Congo	-3	36	1306.431889	3.054125717	73136.74629	6457756809	0.676569798	18.93683164	2.689558901	0.755594351	1.154001976	0.2128232	0.559872242	-0.13304843	1	0	1	1	1	0	0	0	7	Local
Ad4	Atlantic-Congo	-1	37	1443.924385	1.33147285	52669.69964	2351512834	0.694980112	17.92150919	2.068457563	0.76344159	1.798486907	0.333827472	0.513315264	0.124894744	1	1	1	1	0	1	1	1	7	Local
Ad46	Atlantic-Congo	1	33	1106.103161	0.64350785	128027.2239	14799781041	0.567694527	22.46618099	1.447973222	0.762627237	3.044262599	0.454156747	0.394758118	-0.026897417	1	1	1	1	1	0	0	0	7	Larger Chiefdoms
Ad47	Atlantic-Congo	-4	32	1167.441218	0.750476594	126957.9197	20139363151	0.647520165	21.22908819	1.652844248	0.745175785	1.721955287	0.747012298	0.463090806	-0.114998971	1	0	1	1	1	0	0	1	7	Larger Chiefdoms
Ad6	Atlantic-Congo	-9	34	1891.420399	3.879478358	108215.3335	14168511801	0.730610024	17.8583016	7.466813018	0.748063879	2.319559042	0.632865505	0.468096296	-0.093036692	1	1	1	1	0	1	1	0	7	Larger Chiefdoms
Ad7	Atlantic-Congo	1	32	1138.752423	0.830143126	143340.2398	15581893329	0.606249416	22.49398223	0.994478185	0.772295658	4.080169219	0.613584443	0.360124434	0.01727958	1	1	1	1	1	1	1	0	7	States
Ad9	Atlantic-Congo	1	34	1324.999475	1.431302268	96256.42551	10801510855	0.494514871	21.76807238	1.622507661	0.742943938	2.604230484	0.252047476	0.508129727	-0.071074414	0	1	1	1	0	0	0	1	6	Petty Chiefdoms
Ae1	Atlantic-Congo	1	30	1353.303649	3.612826366	193996.3342	13230061873	0.701277611	19.30406862	0.303519166	0.804695451	3.423693799	0.602233719	0.385228889	-0.12964049	0	0	1	1	0	1	0	0	6	Local
Ae10	Atlantic-Congo	-2	30	1422.333399	1.886370822	155682.9639	18719752040	0.699533102	16.73643853	1.070819614	0.764006752	2.22156003	0.292544458	0.463850566	0.404270072	1	1	1	1	1	0	0	1	7	States
Ae14	Atlantic-Congo	-5	30	1177.431469	1.971676491	135040.0948	19522638205	0.625810295	20.64102269	1.329635229	0.767985412	1.834171934	0.878395066	0.383103111	-0.083696413	1	1	1	1	1	1	1	1	7	Larger Chiefdoms
Ae20	Atlantic-Congo	-2	18	313.2196962	0.292442261	193130.177	9767982930	0.781896635	23.17111395	0.347091723	0.816415348	2.414431863	1.224410282	0.325771671	-0.083696413	0	0	1	1	0	1	1	1	6	Petty Chiefdoms
Ae21	Bookkeeping	-3	23	496.5754499	0.974058395	187141.2796	12945239688	0.720888388	22.31036265	0.60728175	0.816263516	2.600115194	1.573078423	0.347951999	-0.12812585	0	0	1	1	0	1	1	1	6	Local
Ae3	Atlantic-Congo	1	11	511.4060011	0.938924827	185072.2912	5681318043	0.793796937	23.22373785	0.252288513	0.833386382	2.053884634	0.928938608	0.478991543	0.080389575	0	0	0	1	0	0	1	1	6	Local
Ae33	Atlantic-Congo	1	27	643.1330612	0.526734792	241762.1102	6930236829	0.790842058	22.1246218	0.295339328	0.812991593	3.153985715	1.129026646	0.350486291	-0.058452415	0	0	1	1	0	0	0	1	6	Larger Chiefdoms
Ae4	Atlantic-Congo	0	20	350.2710052	0.22219165	195205.9133	6645956491	0.786745245	22.83406776	0.271557369	0.825216483	2.599315267	1.431644029	0.309590012	0.118255573	0	0	1	1	0	1	1	1	6	Larger Chiefdoms
Ae42	Atlantic-Congo	3	11	643.7513262	1.051802936	187894.3844	5290250794	0.796026726	23.31469912	0.258270103	0.824172892	2.644225543	1.134560498	0.458803574	-0.13191245	0	0	1	1	0	0	0	1	6	Local
Ae44	Atlantic-Congo	3.54	8.72	172.7890058	1.828876147	179969.9621	10568909207	0.707212918	25.86279363	0.335132655	0.839061041	1.964553202	0.792204459	0.465603505	-0.131824096	0	0	1	1	1	1	1	1	6	Large States
Ae45	Atlantic-Congo	10	9	958.4210598	1.463800564	110037.098	10752520350	0.628108462	23.33548115	2.788994027	0.74340839	1.113444911	0.680906025	0.517794527	-0.12534901	0	1	1	1	0	1	1	1	6	Local
Ae47	Atlantic-Congo	2	10	448.0832787	2.050948433	175263.227	5449300550	0.775067718	24.72389561	0.275866128	0.837444373	2.555008646	0.735203942	0.466994029	-0.13400442	0	0	1	1	0	0	0	1	6	Petty Chiefdoms
Ae5	Atlantic-Congo	5	10	550.3798694	2.982833444	202550.2733	13678760552	0.740547038	22.49133984	0.770899669	0.812924168	2.850524951	1.271322295	0.41574735	-0.019324218	0	0	1	1	1	1	1	1	6	Larger Chiefdoms
Ae50	Atlantic-Congo	6	11	833.6158459	1.566318122	187740.9144	15731303961	0.695421288	20.74616439	1.359468505	0.796712956	2.935227273	0.632173203	0.464000981	-0.113989211	0	0	1	1	1	1	1	1	6	States
Ae51	Atlantic-Congo	5	11	602.069245	1.133782586	197486.7946	12733258455	0.74670532	21.62352393	0.881247162	0.806086316	2.490260623	0.484879617	0.469918156	-0.12787341	0	0	1	1	0	0	0	1	6	Local
Ae8	Atlantic-Congo	-3	30	1564.505008	2.67377946	156813.9814	20029282678	0.703627719	16.5840068	1.575660611	0.766951673	2.283417737	0.374873317	0.471595601	0.370695555	1	1	1	1	1	1	1	1	7	States
Af1	Atlantic-Congo	7	2	54.47545042	0.446001036	114270.3635	7447190616	0.664044008	25.5805295	1.207577763	0.787949677	1.820392787	0.318030113	0.465524923	-0.071074414	0	0	1	1	1	1	1	1	6	States
Af10	Atlantic-Congo	6	7	114.5523589	0.706095839	138826.0373	8842905805	0.703991484	24.33533063	1.982837754	0.779787099	1.402025692	0.262405362	0.538376928	0.875575519	0	1	1	1	0	0	0	1	6	Petty Chiefdoms
Af11	Mande	11	-9	397.6473917	0.489352084	118206.5057	15666431728	0.650848973	24.71808026	2.891723631	0.74013967	0.879325148	1.095000731	0.506845204	-0.096318412	0	1	1	1	0	1	1	1	6	Petty Chiefdoms
Af15	Mande	7	-9	278.7444309	0.575418535	203221.9469	31535205520	0.707565706	23.26514451	1.670256025	0.802572759	2.89979002	1.244161786	0.446764558	-0.090007413	0	1	1	1	0	1	1	0	6	Petty Chiefdoms
Af16	Atlantic-Congo	6	9	279.5832684	2.607303611	178809.3073	13895927578	0.709344326	22.8464794	1.504387036	0.788765014	2.697381423	1.180293759	0.442515915	-0.12787341	0	0	1	1	0	1	1	1	6	Petty Chiefdoms
Af19	Atlantic-Congo	5	8	24.81691375	0.238138212	164988.0098	10702093361	0.708400565	24.77192821	0.912655631	0.806268989	1.525819428	0.513251319	0.493745598	-0.12661121	0	1	1	1	0	0	1	0	6	Petty Chiefdoms
Af20	Atlantic-Congo	5	8	24.81691375	0.238138212	164988.0098	10702093361	0.708400565	24.77192821	0.912655631	0.806268989	1.525819428	0.513251319	0.493745598	0.118255573	0	1	1	1	0	1	1	1	6	Petty Chiefdoms
Af24	Atlantic-Congo	6	6	44.7743696	0.226627786	126958.7788	7901415010	0.696562288	25.00101362	1.387410538	0.794581575	1.517755682	0.27500684	0.501692212	-0.083696413	0	0	1	1	1	1	1	1	6	States
Af27	Atlantic-Congo	8	8	135.9230998	0.532542719	135403.6151	11268563078	0.660239869	24.31231705	1.580519769	0.758128028	0.999042737	0.265351596	0.52735851	-0.132265866	0	0	1	1	0	1	1	0	6	Local
Af36	Atlantic-Congo	7	1	103.2090478	0.446534376	112287.1867	6736685340	0.678918673	25.20482884	1.189602995	0.780400582	1.415618824	0.242853154	0.529456869	0.042523578	0	0	1	1	1	1	1	0	6	Larger Chiefdoms
Af39	Atlantic-Congo	7	-4	164.2501061	0.448149874	129239.7734	9164842534	0.701497086	23.78214101	2.075522044	0.782762507	2.422739625	1.060002981	0.448805928	-0.108940411	0	0	1	1	1	1	1	1	6	Larger Chiefdoms
Af40	Atlantic-Congo	5.27	-3.58	23.6415511	0.235882574	121628.0899	8595811505	0.711477001	25.37455134	0.81062769	0.815660988	2.312129447	0.576564917	0.456098782	-0.13367953	0	1	1	1	1	1	1	1	6	Larger Chiefdoms
Af41	Atlantic-Congo	6	-4	79.99082526	0.482646222	127495.5577	8877395291	0.720543154	24.53902011	1.318331431	0.798749933	2.644114377	1.045336342	0.436044232	-0.119038011	0	1	1	1	1	1	1	1	6	Petty Chiefdoms
Af42	Atlantic-Congo	6	-1	134.5201064	0.783288937	114244.1742	6567355464	0.714082201	24.76505078	1.103612915	0.792288596	2.36604496	0.604124677	0.438191603	-0.083696413	0	0	1	1	1	1	1	0	6	Petty Chiefdoms
Af45	Atlantic-Congo	5.15	-5.25	34.89569662	0.297361526	125526.9881	9261320702	0.714499712	24.92835613	0.918335711	0.811370803	3.019786005	0.969964509	0.427268938	-0.13292221	0	0	1	1	0	1	1	1	8	Petty Chiefdoms
Af51	Mande	7	-6	222.8797437	0.539184754	135975.5264	10307515210	0.713245406	23.47869291	1.851517946	0.786973404	2.585554595	0.867934105	0.437646756	-0.13090269	0	0	1	1	0	1	1	1	6	Local
Af52	Mande	7	-6	222.8797437	0.539184754	135975.5264	10307515210	0.713245406	23.47869291	1.851517946	0.786973404	2.585554595	0.867934105	0.437646756	-0.106416012	0	1	1	1	0	1	1	1	6	Petty Chiefdoms
Af6	Atlantic-Congo	8	4	293.7841168	0.634904376	128007.8516	9997711267	0.664894844	24.40650964	1.339482796	0.767327887	1.450722579	0.420273977	0.501356453	1.254235492	0	0	1	1	1	0	0	1	6	States
Af7	Atlantic-Congo	6	-7	167.4450794	0.365725533	148449.4232	12007934520	0.727759279	23.58826588	1.418867114	0.797581435	2.623178113	0.867749689	0.432062427	-0.096318412	0	0	0	1	0	0	0	0	6	Local
Af8	Atlantic-Congo	9	6	133.8830245	0.673220666	126172.5714	11507784946	0.642369716	24.45221458	1.554443771	0.754494849	0.96587358	0.346894716	0.500801945	-0.043306016	0	0	1	1	1	1	0	0	6	Larger Chiefdoms
Af9	Atlantic-Congo	8	-5	232.2197707	0.677247138	131225.4051	11194498775	0.669133816	23.98975294	2.008009126	0.767703571	1.383887105	0.449131775	0.494193931	-0.037499896	0	0	1	1	0	1	1	1	6	Petty Chiefdoms
Ag1	Mande	13	-7	320.9666568	0.326051119	70036.90329	7123375589	0.639973372	26.57540126	7.964321678	0.70964621	0.109177029	0.403306541	0.589275115	-0.007964418	1	1	1	1	1	1	1	1	7	Petty Chiefdoms
Ag10	Atlantic-Congo	10	0	151.3354764	0.465778928	98381.4028	8912725994	0.632138368	25.91696084	2.459604365	0.743969759	0.770233303	0.431565711	0.504712678	-0.119038011	0	1	1	1	0	1	1	0	6	Local
Ag12	Atlantic-Congo	10	-1	142.0571763	0.332960782	95949.06126	8665562739	0.645781212	25.88265019	2.4841003	0.74029641	0.699604743	0.37297979	0.545053863	-0.116513611	0	1	1	1	0	1	1	1	6	Local
Ag16	Atlantic-Congo	12	-16	8.541878118	0.18321388	48179.10827	6764437368	0.541227919	26.65246788	0.556800566	0.805990279	1.191410171	0.362981737	0.488565187	-0.13229111	0	0	1	1	0	0	0	1	6	Local
Ag18	Atlantic-Congo	11.1	-16.15	1.571454188	0.050668898	61169.48684	11096217502	0.541697262	26.53672536	0.603814694	0.818092763	2.065747791	0.37487295	0.464720749	-0.12913561	0	1	1	1	0	1	1	1	6	Petty Chiefdoms
Ag19	Atlantic-Congo	12.88	-16.19	18.00328033	0.23124492	25523.54441	1884253474	0.546553988	26.23943081	1.124975956	0.796815051	0.802108735	0.434141514	0.52208252	-0.095056212	0	1	1	1	0	1	1	1	6	Petty Chiefdoms
Ag21	Atlantic-Congo	12	-13	483.3644079	3.205126563	82964.55859	10747814035	0.60756611	26.63431761	2.391316892	0.763184008	0.959820835	1.90565386	0.552150264	-0.132265866	0	1	1	1	0	1	1	1	6	Petty Chiefdoms
Ag22	Atlantic-Congo	14	-12	149.0483483	0.663020753	37372.20644	2382926895	0.570166884	29.15332438	7.260419	0.721208657	0.120997111	0.591101631	0.649034612	-0.058452415	0	1	1	1	1	1	0	1	6	Larger Chiefdoms
Ag3	Dogon	15	-3	323.8434159	0.753187229	39960.22286	2776757623	0.609944261	27.17925379	16.23975235	0.676994025	-0.197669327	0.087875724	0.724353625	-0.077385414	1	1	1	1	0	1	1	1	7	Petty Chiefdoms
Ag30	Mande	13	-4	272.1333024	0.127353773	69892.61296	7495201848	0.62162858	26.62340245	8.84783369	0.701478955	0.118517117	0.303245005	0.55153947	-0.073598814	0	0	1	1	0	1	1	1	6	Local
Ag31	Atlantic-Congo	12	-6	354.8075314	0.66002629	89122.03698	10800867014	0.64346546	26.03995589	5.94440177	0.715504505	0.398349195	0.678835666	0.529604546	-0.095308652	0	0	1	1	0	1	1	1	6	Larger Chiefdoms
Ag35	Atlantic-Congo	7	-3	233.6576894	0.803110047	123888.6925	8057890777	0.693845475	23.72491794	1.933372989	0.780485434	2.623666008	1.283055465	0.433770952	-0.12787341	0	0	1	1	0	1	1	1	6	Local
Ag38	Atlantic-Congo	11	-2	282.2611753	0.507511128	90046.60985	9606182820	0.633566657	25.97881217	4.200532087	0.72339027	0.596613174	0.616362286	0.473707869	-0.120300211	0	1	1	1	0	1	1	1	6	Local
Ag39	Atlantic-Congo	11	-3	279.0173223	0.448980375	94588.336	10925222409	0.643247877	25.77484055	4.443335878	0.724180412	0.495706213	0.438422454	0.537684579	-0.103891612	0	1	1	1	0	1	1	1	6	Petty Chiefdoms
Ag4	Atlantic-Congo	11	-1	206.4969174	0.555670197	87246.74111	8784440210	0.634377422	26.2262842	3.811400769	0.727287881	0.488030261	0.391052367	0.515679172	-0.12534901	1	1	1	1	0	1	1	0	7	Local
Ag40	Atlantic-Congo	10	-2	235.3286159	0.868794864	98911.78363	9463485286	0.649792556	25.63873897	2.421731094	0.746911787	0.950251958	0.665055141	0.461806283	-0.12282461	0	1	1	1	0	1	1	1	6	Local
Ag42	Atlantic-Congo	12	-3	274.5517933	0.349209398	80970.88105	9100262991	0.627060609	26.45019144	6.082803027	0.70516767	0.297843064	0.44351514	0.569921812	-0.12560145	1	1	1	1	0	1	1	1	7	Petty Chiefdoms
Ag47	Atlantic-Congo	12	-2	322.664208	0.324210744	78892.05434	8501335830	0.629479251	26.45525209	6.186328782	0.705074895	0.350660513	0.520042254	0.546233089	0.193987567	0	1	1	1	1	1	1	1	6	States
Ag48	Atlantic-Congo	9	1	349.9235895	0.778846095	117048.5422	9918311744	0.630153094	25.2763049	1.53032338	0.762819923	1.282972816	0.571513947	0.495868463	-0.12408681	1	1	1	1	0	0	0	0	7	Petty Chiefdoms
Ag49	Atlantic-Congo	10	2	348.5398832	0.499408044	104973.2116	9727243688	0.631465463	25.40620476	2.464716658	0.752313164	1.151461373	0.671103275	0.446207137	-0.094551332	1	1	1	1	0	1	1	0	7	Local
Ag50	Atlantic-Congo	11	1	267.8207778	0.821490269	87725.76153	8341175854	0.635848397	25.9345926	3.874725848	0.726715861	0.642738073	0.497613709	0.506975711	-0.12206729	0	1	1	1	0	1	1	0	6	Petty Chiefdoms
Ag54	Mande	10	-12	364.8339522	1.73461898	176736.4486	37016691368	0.624530075	22.97892619	2.832333526	0.792762706	1.74107584	0.583568424	0.448152168	-0.105153812	0	1	0	1	0	0	1	1	6	Petty Chiefdoms
Ag8	Atlantic-Congo	13	-13	122.2527849	0.89637054	53899.59288	4818628566	0.594070238	28.12377005	4.079817235	0.740868672	0.473720764	1.170949463	0.598928426	-0.12964049	0	1	1	1	0	1	1	1	6	Petty Chiefdoms
Ag9	Mande	11	-9	397.6473917	0.489352084	118206.5057	15666431728	0.650848973	24.71808026	2.891723631	0.74013967	0.879325148	1.095000731	0.506845204	0.075340776	0	1	1	1	1	1	1	1	6	Petty Chiefdoms
Ah1	Atlantic-Congo	10	8	773.0077375	1.123443571	121622.591	12809603157	0.623793936	23.19933534	2.194188163	0.741176659	1.206845571	0.658410926	0.483343274	-0.12964049	1	0	1	1	0	0	0	0	7	Local
Ah13	Atlantic-Congo	12	5	321.3390582	0.511548522	74676.33386	6725745133	0.63301107	26.11575223	5.624965355	0.715974855	0.483241288	0.430191006	0.497412314	-0.12231973	0	0	1	1	0	0	0	1	6	Local
Ah15	Atlantic-Congo	11	5	303.9719552	0.582648924	90882.16174	8396377690	0.637489757	25.7320385	3.904150124	0.735850871	0.765123466	0.505815507	0.471365843	-0.12913561	1	0	1	1	0	1	1	0	7	Larger Chiefdoms
Ah16	Afro-Asiatic	9	9	327.6860485	1.235876516	122966.7712	11212217196	0.651400995	24.49150511	1.318467747	0.763243634	0.935597826	0.393593655	0.52519123	-0.120300211	1	0	1	1	1	1	1	1	7	Petty Chiefdoms
Ah19	Atlantic-Congo	10	8	773.0077375	1.123443571	121622.591	12809603157	0.623793936	23.19933534	2.194188163	0.741176659	1.206845571	0.658410926	0.483343274	-0.13166001	1	0	1	1	0	0	0	1	7	Petty Chiefdoms
Ah2	Atlantic-Congo	8	10	224.2192229	1.09121592	136484.1883	11697711413	0.654270613	23.58199329	1.477120676	0.760270055	1.280291451	0.515859686	0.489756283	-0.12787341	0	0	1	1	1	0	0	1	6	Local
Ah26	Atlantic-Congo	7	11	1149.427747	3.791799124	175050.8606	16805361540	0.650278655	20.54744566	1.937912752	0.779383652	2.067706275	0.748296924	0.479378465	-0.133755262	0	0	1	1	0	1	1	1	6	Local
Ah29	Atlantic-Congo	8	11	500.1923549	3.420614752	132061.9328	11338578902	0.647475788	23.13779079	1.598675187	0.752599274	1.660229331	0.992093539	0.446700059	-0.13292221	0	0	1	1	0	0	0	1	6	Local
Ah3	Atlantic-Congo	7	9	280.0847408	2.621724604	161826.8751	13611477259	0.661512761	23.1944689	1.993852067	0.777212839	1.314643034	0.218103699	0.521318338	-0.000391219	0	0	0	1	0	0	0	0	6	Petty Chiefdoms
Ah30	Atlantic-Congo	10	12	320.0038962	1.040880117	90547.65691	7393004084	0.651347315	24.21019156	2.655187443	0.730562835	0.658702866	0.569842242	0.525053389	-0.13115513	1	1	1	1	0	1	1	0	7	Local
Ah31	Atlantic-Congo	9	12	462.8823348	2.390358101	113972.1692	9896182724	0.655914864	24.01553441	1.876019431	0.741281286	1.103463699	0.98786296	0.481720665	-0.117775811	1	1	1	1	0	1	1	1	7	Petty Chiefdoms
Ah34	Afro-Asiatic	10	13	431.1574432	1.417558863	85009.42836	6491266948	0.64799156	24.68768162	2.810613294	0.733987878	0.713379807	1.033811811	0.477300014	-0.12661121	1	1	1	1	1	0	0	0	7	Petty Chiefdoms
Ah36	Afro-Asiatic	10	13	431.1574432	1.417558863	85009.42836	6491266948	0.64799156	24.68768162	2.810613294	0.733987878	0.713379807	1.033811811	0.477300014	-0.12661121	1	0	1	1	1	0	0	1	7	Local
Ah38	Afro-Asiatic	11	14	451.7284973	0.938940983	71063.11734	5476210063	0.664229396	25.46309669	5.182352648	0.707653833	0.228110882	0.302536236	0.548298904	-0.12787341	1	0	1	1	0	1	1	1	7	Petty Chiefdoms
Ah39	Afro-Asiatic	11	14	451.7284973	0.938940983	71063.11734	5476210063	0.664229396	25.46309669	5.182352648	0.707653833	0.228110882	0.302536236	0.548298904	-0.13166001	1	1	1	1	0	0	0	0	7	Petty Chiefdoms
Ah5	Afro-Asiatic	11	13	526.2988565	0.965305847	75630.67511	6162380149	0.654336285	24.84576027	5.342239076	0.713824985	0.516247267	0.616191371	0.52716368	-0.12156241	1	1	1	1	0	1	1	0	7	Petty Chiefdoms
Ah7	Afro-Asiatic	11	14	451.7284973	0.938940983	71063.11734	5476210063	0.664229396	25.46309669	5.182352648	0.707653833	0.228110882	0.302536236	0.548298904	-0.108940411	1	0	1	1	0	0	0	0	7	Local
Ah9	Atlantic-Congo	10	9	958.4210598	1.463800564	110037.098	10752520350	0.628108462	23.33548115	2.788994027	0.74340839	1.113444911	0.680906025	0.517794527	-0.132737928	0	0	1	1	0	0	0	0	6	Local
Ai23	Atlantic-Congo	3	19	385.6055149	0.537749451	177855.312	8105781235	0.795489309	22.6887966	0.469693422	0.817427992	2.666728018	1.550629456	0.322714125	-0.088745213	0	0	1	1	0	0	0	1	6	Petty Chiefdoms
Ai24	Atlantic-Congo	6	18	585.9233332	0.566045253	141941.7609	8837605655	0.685038334	22.50870046	1.708688364	0.780004594	0.923401826	1.128201225	0.405345025	-0.12812585	0	0	1	1	0	1	1	1	6	Local
Ai26	Atlantic-Congo	4	22	458.4875998	0.602368753	185720.423	11104614185	0.78125352	22.45053379	0.661636381	0.810975895	2.476427639	1.668358547	0.322997958	-0.105153812	0	0	1	1	0	1	1	1	6	Local
Ai28	Central Sudanic	2	26	527.5291467	0.45837888	230789.7401	9559562628	0.794959772	22.43182743	0.332405189	0.812725553	2.8602645	1.249776455	0.306905304	-0.13279599	0	0	1	1	0	1	0	0	6	Petty Chiefdoms
Ai29	Central Sudanic	2	30	1253.221777	2.01906119	199654.5255	12621532848	0.715447931	19.55026552	0.306967059	0.805686575	3.583383329	0.658985814	0.3713651	-0.096318412	0	1	1	1	0	1	0	1	6	Petty Chiefdoms
Ai3	Atlantic-Congo	5	27	683.541663	0.394492041	191222.4513	13888434966	0.735685942	21.95688464	1.098126137	0.785914138	1.747601346	1.517293499	0.331030664	0.370695555	0	0	1	1	1	1	1	1	6	Larger Chiefdoms
Ai30	Central Sudanic	2	29	940.9149862	0.64818978	226443.0598	10822549845	0.764210347	20.16360766	0.293312319	0.81085479	3.761812496	1.565571723	0.310778196	-0.12938805	0	0	1	1	0	0	0	1	6	Petty Chiefdoms
Ai33	Central Sudanic	4	32	792.7228926	1.20922052	143130.0985	12430370386	0.60737177	23.31765468	2.150684715	0.751334553	1.500783309	1.407255796	0.406868967	-0.117523371	0	1	1	1	0	0	0	1	6	Petty Chiefdoms
Ai37	Heiban	12	31	714.3983256	1.052781301	70906.73073	4209327604	0.64772961	25.57075194	4.422236021	0.715463236	0.457440145	0.424785215	0.550047307	-0.12913561	1	1	1	1	0	0	0	1	7	Petty Chiefdoms
Ai40	Heiban	11	30	550.6091419	1.058830869	83224.02109	5484783802	0.658935186	25.7611338	3.556199738	0.726439533	0.418187035	0.625011767	0.551410588	-0.12913561	1	1	1	1	0	1	1	0	7	Local
Ai6	Nilotic	10	32	395.4599446	0.023963521	103203.7507	6976110728	0.678459919	25.47652383	4.081967554	0.758885116	0.557233812	0.587249109	0.506315966	-0.108940411	0	1	1	1	1	1	1	0	6	Petty Chiefdoms
Ai7	Atlantic-Congo	6	16	772.9924845	1.217895267	144436.2512	9502538686	0.687669252	21.01229167	1.528735049	0.788882272	1.433207733	1.465191474	0.388714859	-0.083696413	0	0	1	1	0	1	1	1	6	Local
Aj15	Nilotic	4	32	792.7228926	1.20922052	143130.0985	12430370386	0.60737177	23.31765468	2.150684715	0.751334553	1.500783309	1.407255796	0.406868967	-0.12762097	1	1	1	1	1	1	1	1	7	Petty Chiefdoms
Aj17	Nilotic	2	31	869.0320153	1.100150688	170669.2223	14420996332	0.655343962	20.88007696	0.668606363	0.78924671	2.222198572	0.607071591	0.35817649	-0.083696413	0	1	1	1	1	1	1	1	6	Petty Chiefdoms
Aj19	Surmic	4	34	1207.481358	2.317267924	101808.4703	8520817898	0.542341592	24.75381072	3.233283634	0.730061782	1.019639328	0.330100701	0.514384988	-0.12787341	0	1	1	1	0	1	1	1	8	Larger Chiefdoms
Aj2	Nilotic	-2	36	1057.474815	2.353793159	62002.15607	4394659365	0.668126912	18.96295296	2.361187169	0.745344592	1.042380027	0.222162523	0.529200453	-0.13102891	0	1	1	1	0	0	0	0	4	Petty Chiefdoms
Aj23	Nilotic	1	36	1375.578733	2.164482923	54845.00616	3868647531	0.52463228	20.29042184	1.484034863	0.751309117	1.295003706	0.218135772	0.489280357	-0.12358193	0	1	1	1	0	1	1	0	4	Petty Chiefdoms
Aj26	Nilotic	1	36	1375.578733	2.164482923	54845.00616	3868647531	0.52463228	20.29042184	1.484034863	0.751309117	1.295003706	0.218135772	0.489280357	-0.12913561	1	1	1	1	0	1	1	0	7	Petty Chiefdoms
Aj28	Nilotic	-5	35	1284.003737	1.253823994	92834.81079	10434729969	0.706631783	18.81596701	3.981692229	0.734544889	1.884591156	0.580076552	0.444399361	-0.12913561	0	1	1	1	0	1	1	1	4	Petty Chiefdoms
Aj29	Nilotic	1	37	1226.455081	2.231881841	45335.30332	2706384224	0.553141839	21.01970259	1.290714508	0.768209766	0.852408597	0.128897079	0.615172734	-0.12661121	0	1	0	1	0	0	1	0	4	Larger Chiefdoms
Aj3	Nilotic	8	32	412.214169	0.01781024	134237.6663	9564558150	0.681309251	24.47479061	2.187212205	0.761865068	0.556957728	0.558672964	0.469812156	-0.025635217	0	1	1	1	0	0	0	0	4	Local
Aj4	Nilotic	2	33	1061.870595	0.361980432	121945.8672	13629259114	0.539089839	22.94130619	1.964896287	0.746358133	1.839037796	0.797534295	0.383862871	-0.064763414	0	1	1	1	0	1	1	1	6	Local
Aj5	Nilotic	4	35	638.6718182	1.238300408	84083.87565	6097009862	0.522740038	25.68695862	3.483005765	0.714675834	0.116193182	0.021663407	0.766652352	-0.113989211	0	1	1	1	0	0	0	0	6	Local
Aj6	Nilotic	-1	34	1314.217617	1.355061988	94339.46974	11215854123	0.563846674	19.42060864	0.932803397	0.771219617	2.323523962	0.279960926	0.488612514	0.067767576	1	1	1	1	0	1	1	1	7	Petty Chiefdoms
Aj7	Nilotic	0	35	1848.29882	2.147692849	68198.09799	6129817057	0.543744024	19.39983749	1.244482903	0.75590192	4.386067194	0.235003604	0.416866613	-0.105658692	1	1	1	1	0	1	1	0	8	Petty Chiefdoms
Aj8	Nilotic	5	32	590.0337323	0.904756829	147891.0085	11345125913	0.628272811	23.82347936	2.248317687	0.756097377	0.851133225	0.836064639	0.422392269	-0.12534901	0	1	1	1	0	0	0	1	6	Local
Aj9	Nilotic	-1	36	1729.200524	2.079925229	55454.71382	3501702670	0.653819942	18.3564765	1.982952647	0.751996614	1.592026927	0.2258083	0.481723578	-0.094551332	1	1	1	1	0	0	0	0	7	Larger Chiefdoms
Ca10	Afro-Asiatic	10	43	1481.563843	1.469822726	65141.33396	3873631672	0.581370695	22.16009425	13.12063197	0.710713883	0.599172431	0.03960974	0.660297572	-0.116513611	0	1	1	1	0	0	0	1	4	States
Ca3	Afro-Asiatic	14	39	1995.172926	3.782316765	32945.40648	1466841810	0.494970404	22.24217911	8.532472808	0.712612134	0.932404891	0.196197142	0.628504486	0.118255573	1	1	1	1	1	0	0	0	7	Larger Chiefdoms
Ca32	Nara	16	38	1229.150527	4.383966436	30558.54838	944130049.5	0.55962197	24.96757397	10.2010979	0.675164915	0.216273468	0.054806588	0.67932419	-0.13178623	0	1	1	1	0	1	1	0	6	Local
Ca33	Kunama	15	37	895.377682	1.561675649	45446.28957	2587569415	0.523763633	25.41982196	6.293773988	0.672421746	0.377383893	0.298258639	0.587658667	-0.12989293	0	1	1	1	0	1	1	0	6	Local
Ca38	Afro-Asiatic	17	39	53.54670826	0.3044373	16735.61476	409641256.2	0.42786489	26.50169906	12.42761794	0.731349271	0.060863389	0.025682756	0.840897204	-0.12787341	0	1	1	1	1	1	1	1	4	Petty Chiefdoms
Ca39	Ta-Ne-Omotic	8	37	1910.927712	4.343827819	113838.1711	9672910828	0.582944135	15.99929593	1.785688116	0.761188025	2.52645751	0.661788865	0.477258512	-0.058452415	1	1	1	1	1	0	0	0	7	States
Ca4	Afro-Asiatic	-4	35	1671.284918	1.91722097	87453.73853	10443153939	0.679754709	19.04991862	3.223086529	0.742396629	2.061338933	0.596761838	0.483134185	-0.108940411	1	1	1	1	0	0	0	0	8	Petty Chiefdoms
Ca42	Dizoid	7	36	1277.757107	5.818141212	134488.7014	11262949597	0.577732322	20.33477998	1.88455003	0.761307824	3.282651927	0.753702299	0.410700357	-0.13039781	1	1	1	1	1	1	1	1	7	Larger Chiefdoms
Ca7	Afro-Asiatic	13	38	1968.923381	5.436396059	52327.22873	3528182994	0.51048393	19.4818178	4.629636005	0.719015411	1.180125988	0.710937935	0.602768389	-0.12863073	1	1	1	1	1	0	0	0	7	States
Cb19	Saharan	12	13	329.011213	0.058320141	60910.65231	4910543141	0.644795804	25.4740022	9.025726227	0.694384529	0.160696679	0.220274196	0.566997745	0.055145577	1	1	1	1	1	0	0	0	7	States
Cb2	Atlantic-Congo	15	-17	24.73046231	0.155284702	7535.126693	179498199.5	0.488258608	25.87547596	2.653535324	0.763710972	0.395936265	0.114334742	0.676399524	0.032425979	0	1	1	1	1	0	0	1	6	Larger Chiefdoms
Cb23	Atlantic-Congo	14.73	-14.32	51.49371223	0.130575616	18384.91566	630682611.2	0.529908859	28.15650771	8.169828583	0.737548778	-0.093343633	0.239916645	0.689321897	-0.064763414	0	1	1	1	1	1	0	0	6	Petty Chiefdoms
Cb25	Afro-Asiatic	14	8	440.2756854	0.272767962	47003.75138	3519280394	0.590696526	24.44482306	15.86904534	0.686677011	-0.112297131	0.112523583	0.606613863	-0.12156241	0	1	1	1	0	0	0	0	6	Larger Chiefdoms
Cb26	Afro-Asiatic	11	8	686.5592744	0.602504261	99285.16641	9867007742	0.625089934	23.03385303	3.916390668	0.726069932	0.950790514	0.65703045	0.516029014	-0.068550014	1	1	1	1	1	0	0	1	7	States
Cb3	Songhay	17	-1	299.061756	0.288540748	18973.92396	774251282.9	0.58262713	27.32281487	27.75496764	0.668566746	-0.355677188	0.07279372	0.769565633	-0.033208417	1	1	1	1	1	0	0	1	7	States
Cb5	Afro-Asiatic	13	15	289.7600951	0.039765922	49670.96976	3887088742	0.613151358	26.53285465	11.04204787	0.676669139	-0.100795901	0.1479993	0.604774831	-0.13014537	0	1	1	1	0	0	0	0	8	Petty Chiefdoms
Cb8	Atlantic-Congo	13	5	289.1419532	0.397698436	61213.27245	5080640079	0.634046885	26.02729604	9.095475545	0.692844302	0.04286514	0.12089326	0.635365653	-0.020586418	0	1	0	1	0	0	0	0	4	Local
Cc1	Afro-Asiatic	22	-13	310.251098	0.327898461	3431.421984	42836264.4	0.342185536	25.6405225	42.29352279	0.679470633	-0.051383399	0	1	-0.12534901	1	1	1	1	1	0	0	0	4	States
Cc10	Afro-Asiatic	18	8	771.1316981	1.417412538	14756.80192	674404146.9	0.479306087	24.72755085	36.39555842	0.649399901	-0.175666739	0.041399628	0.808142633	-0.12711609	1	1	1	1	1	1	0	1	4	Larger Chiefdoms
Cc11	Afro-Asiatic	25	10	998.409899	1.832118531	4451.64317	108085795.5	0.285669872	19.53866136	62.8314655	0.627572425	-0.051383399	0	1	-0.13367953	1	1	1	1	1	1	0	1	4	Larger Chiefdoms
Cc13	Afro-Asiatic	16	0	279.6207783	0.275051633	29100.00103	1619111736	0.606168053	27.14712772	23.12032666	0.660950101	-0.30300988	0.058107803	0.749610708	-0.131256106	1	1	1	1	1	0	0	1	7	Larger Chiefdoms
Cc2	Saharan	21	17	1857.040945	3.676650262	5033.014522	135962270.3	0.306466499	21.23998367	46.53240464	0.635393001	-0.036355402	0.027880915	0.891413869	-0.13166001	1	1	1	1	1	0	0	0	7	Petty Chiefdoms
Cc3	Afro-Asiatic	29	26	86.67170728	0.5687776	2410.032617	25565527.46	0.406677107	19.86883557	50.32243496	0.694674425	-0.051383399	0	1	-0.133225138	1	1	1	1	0	0	0	0	7	Petty Chiefdoms
Cd10	Afro-Asiatic	34	-2	1090.803234	0.497643754	21628.85785	318692471.7	0.489926818	16.81119186	58.28343006	0.613865691	0.184331769	0.040850746	0.832972212	-0.12989293	1	1	1	1	0	0	0	0	8	Larger Chiefdoms
Cd15	Afro-Asiatic	35	-5	611.8281926	5.703759623	24349.82969	607007679.6	0.456615467	19.58413567	33.21715618	0.651745525	1.031095603	0.433168235	0.574051119	-0.007964418	1	1	1	1	0	0	0	0	7	Larger Chiefdoms
Cd18	Afro-Asiatic	30	28	58.30181895	0.384309613	3524.985005	24749550.32	0.515175097	20.25993715	42.19264149	0.706468628	-0.051383399	0	1	-0.12459169	1	1	1	1	1	0	0	1	4	Petty Chiefdoms
Cd2	Afro-Asiatic	25	33	205.0317021	0.660649048	2906.474282	61013724.41	0.351085543	23.64067076	55.98120443	0.657733079	0.032171237	0.231884218	0.649870217	5.671935181	1	1	1	1	1	0	0	0	7	States
Cd3	Afro-Asiatic	35	-4	803.8653593	4.110864038	22433.82929	462326053.5	0.460331857	19.13586523	36.72788639	0.648654445	0.49729496	0.115725766	0.715567733	-0.033208417	1	1	1	1	0	0	0	0	7	Petty Chiefdoms
Cd4	Afro-Asiatic	36	4	637.8958068	1.74455897	26627.78514	359595815.2	0.543357887	17.15811491	53.4849851	0.623563196	0.279464139	0.070875543	0.771748736	0.118255573	1	1	1	1	0	0	0	0	7	States
Cd5	Afro-Asiatic	30	-9	1282.662238	3.812532584	4976.777975	67987837.29	0.302800717	21.07510635	36.75045914	0.643301665	0.175024704	0.063510522	0.756438783	0.01727958	1	1	1	1	0	0	0	0	7	Petty Chiefdoms
Cd6	Afro-Asiatic	30	31	121.4300224	0.670346914	3826.516988	27701443.79	0.465784986	21.03471942	49.31502529	0.681858274	0.566205534	0.158391285	0.574633806	0.370695555	1	1	1	1	1	1	0	1	7	Large States
Cd7	Afro-Asiatic	33	-7	588.446213	0.786518127	17543.17879	310059440.5	0.474401574	19.18086334	28.51615235	0.630060206	0.621121542	0.31313912	0.64968982	-0.020586418	1	1	1	1	0	0	0	0	7	Larger Chiefdoms
Cf3	Indo-European	-37.11	-12.27	18.02106188	0.524029583	91369.04944	1805362026	0.712469566	15.40435263	6.379906794	0.762493733	3.052618577	3.342453496	0.508771616	-0.134136951	1	1	1	1	0	0	0	0	7	Local
Cf4	Indo-European	-23.68	-46.64	633.4129188	1.947253564	125962.7653	9509292105	0.665059531	19.70871739	7.953400541	0.721045417	3.317226026	0.590122042	0.389057366	-0.133502822	1	1	1	1	1	0	0	0	7	Large States
ch12	Turkic	54	56	178.5790498	1.140844061	62513.91829	824189599.1	0.66501162	4.59519289	162.8584548	0.52168932	0.937112262	1.771313616	0.681659817	0.199036367	1	1	1	1	1	1	1	0	8	Large States
ch13	Uralic	58	52	187.9436618	0.696224573	60351.60667	612003571	0.686787495	3.29110376	171.0652248	0.505576492	1.157509881	2.53707501	0.708604728	-0.131651427	1	1	1	1	0	0	0	0	7	Large States
ch14	Turkic	57	53	147.1513556	0.981397903	59965.61981	608425489	0.692481003	4.02812937	169.2774213	0.512483615	1.12642663	2.422883921	0.707045369	0.079127375	1	0	1	1	0	1	1	0	7	Large States
ch15	Uralic	53	50	105.6536619	0.75906439	53188.55887	627288221.3	0.650733853	7.249733765	161.0434047	0.51800628	0.603069417	0.788233623	0.738908253	0.124566572	1	1	1	1	1	0	0	0	7	Large States
ch16	Uralic	59	26	73.74776158	0.216204483	63901.13011	676436095.5	0.709279248	6.382864993	92.81652462	0.534291601	1.540408844	3.491952027	0.632358169	-0.045830416	1	1	1	1	1	1	1	0	7	Large States
ch17	Turkic	45.44	29.32	5.847890893	0.121944489	41816.36937	587209103.7	0.597301391	13.93636069	81.33191464	0.601717417	1.484940645	2.163268962	0.554098434	-0.12506451	1	1	1	1	0	1	0	0	7	Large States
ch18	Uralic	59	29	74.54574253	0.328434166	63221.46173	481706053.7	0.713631217	5.67997949	110.2652552	0.520622901	1.664661561	4.114333729	0.651833705	-0.127586386	1	1	1	1	0	0	0	0	7	Large States
ch19	Uralic	64	33	133.2722807	0.780475051	56680.9853	552010296.9	0.700355063	0.824553757	157.7387886	0.483614127	1.147943429	2.700137707	0.704106982	-0.081651649	0	1	1	1	0	0	0	0	8	Large States
ch20	Turkic	55	50	131.3188218	0.668759648	55713.03489	593372516	0.676381962	5.531081404	161.329631	0.515388051	1.021644246	1.885424386	0.693930743	0.036318351	1	1	1	1	1	1	1	0	7	Large States
ch21	Indo-European	57	24	21.60646596	0.2417918	67196.26467	718509597	0.709845266	8.058242078	76.72982486	0.550764197	1.61430336	3.428889509	0.622159797	0.197016847	1	1	1	1	1	1	0	0	7	Large States
ch22	Turkic	55	23	64.46953704	0.245797636	69880.03487	744371309.5	0.708307154	8.631078594	72.73698698	0.561530464	1.250599061	2.140886685	0.664804655	-0.133982458	1	1	1	1	1	0	0	0	6	Large States
ch23	Turkic	55	24	100.102867	0.593668381	67059.22756	643369029.6	0.708146	8.337742868	75.609923	0.558967276	1.375012352	2.45889483	0.646502879	-0.133048682	1	1	1	1	1	0	0	0	6	Large States
ch24	Uralic	57	23	44.96788764	0.293263017	65590.86145	785978005.3	0.704790404	8.356578215	67.96050048	0.562638972	1.375401433	2.685007601	0.647350344	-0.13342709	1	1	0	1	0	0	0	0	2	Large States
ch25	Indo-European	47	29	103.1684384	1.394627912	48101.18541	712530671.2	0.614424262	12.39622862	85.80471456	0.583337365	0.859152668	0.888823662	0.650366113	0.098312814	1	1	1	1	1	1	0	0	7	Large States
ch26	Uralic	57	53	147.1513556	0.981397903	59965.61981	608425489	0.692481003	4.02812937	169.2774213	0.512483615	1.12642663	2.422883921	0.707045369	-0.006954659	1	1	1	1	0	1	1	0	7	Large States
ch27	Uralic	61	35	153.2323125	0.693348014	61998.39683	588095191.7	0.697509554	3.065800149	140.3217226	0.500435228	1.586530385	4.2526679	0.682046375	-0.125911194	1	1	1	1	0	1	0	0	7	Large States
ch28	Uralic	59	29	74.54574253	0.328434166	63221.46173	481706053.7	0.713631217	5.67997949	110.2652552	0.520622901	1.664661561	4.114333729	0.651833705	-0.13393197	1	1	1	1	0	0	0	0	7	Large States
Ch9	Indo-European	55	24	100.102867	0.593668381	67059.22756	643369029.6	0.708146	8.337742868	75.609923	0.558967276	1.375012352	2.45889483	0.646502879	-0.079404933	1	1	1	1	1	0	0	0	7	States
Ci1	Mongolic	46	46	-14.74049107	0.046697469	31668.33006	406211029.5	0.595808727	13.52243921	83.92863785	0.610420475	0.286104249	0.190404754	0.721012834	-0.100357452	0	1	0	1	1	0	0	1	4	States
Ci2	Kartvelian	43	45	1651.906922	10.35906324	75148.38033	1502519701	0.719037597	8.089389291	64.2797683	0.598485827	1.240686759	1.925454555	0.621178913	-0.13330087	1	1	1	1	0	0	0	0	7	Local
Ci4	Abkhaz-Adyge	44	42	1665.996259	7.147290902	77456.55831	1981296016	0.681499415	10.69751372	65.33674888	0.5957004	1.472171443	2.901068486	0.639345482	-0.071074414	1	1	1	1	1	0	0	1	7	Petty Chiefdoms
Ci6	Indo-European	43	44	1779.560456	10.64189791	76635.64113	1484522687	0.708502873	8.114494689	62.65117602	0.600939713	1.068978508	1.550973738	0.670573402	-0.045830416	1	1	1	1	1	0	0	1	4	Petty Chiefdoms
Cj7	Afro-Asiatic	34	36	1238.18565	3.846031325	28429.43562	908638876.6	0.541161882	18.72723976	39.50542026	0.669402507	0.472838439	0.08176527	0.7515049	0.263408562	1	1	1	1	1	0	0	0	7	States
Cj8	Afro-Asiatic	32.77	35.03	167.6990762	2.055940145	22585.51764	639554699.7	0.541812434	19.72022917	26.00523035	0.696500637	1.197690217	0.302443649	0.564480449	-0.134032946	1	1	1	1	0	0	0	0	7	Petty Chiefdoms
Ea10	Indo-European	30	69	1057.971479	2.742455517	26987.47778	1993955714	0.338191657	20.20888729	80.03905894	0.616601888	0.058757411	0.047556537	0.756718451	-0.119038011	1	1	1	1	1	0	0	1	4	Larger Chiefdoms
Ea13	Indo-European	32	73	190.7507554	0.046975092	36615.36197	2747803172	0.375759118	25.55481334	91.35404031	0.617931734	0.383798516	0.406702919	0.511231688	-0.134108678	1	1	1	1	1	0	0	1	7	Large States
Ea2	Indo-European	35	72	1416.938862	8.895129598	59988.09838	3516183058	0.457179159	8.869929061	109.3193856	0.594372408	0.991112123	0.398590113	0.575469061	-0.020586418	1	1	1	1	1	0	0	0	7	Larger Chiefdoms
Ea3	Indo-European	35	66	3121.819499	6.511599129	31604.42897	1134163011	0.439273735	4.254842548	110.9617363	0.566436118	0.201031374	0.078583375	0.861509375	-0.007964418	1	1	1	1	0	1	1	1	8	Petty Chiefdoms
Ea4	Indo-European	35	73	2328.059294	14.12861894	84959.08646	6511299256	0.471102461	8.222065944	97.22530211	0.611085403	1.356836709	1.168733535	0.631001463	-0.13039781	1	1	1	1	1	0	0	0	8	Petty Chiefdoms
Ea5	Indo-European	36	71	3793.855209	16.02543942	52349.71506	2562086800	0.475438163	3.926299206	126.5258168	0.571817688	0.182670455	0.093345045	0.858605568	-0.119038011	1	1	1	1	0	0	0	1	7	Petty Chiefdoms
Ea7	Mongolic	34	63	2257.244845	6.00970031	12936.59997	300831054.6	0.368213698	14.2761077	112.5274019	0.572558588	0.184189723	0.031918721	0.808506594	-0.13342709	1	1	1	1	0	0	0	0	7	NA
Eb2	Mongolic	39	100	2404.688534	5.873592062	44400.6119	1718202020	0.663032602	-0.156773146	114.7561661	0.642236956	0.458423913	0.342924282	0.807100773	-0.120300211	1	1	1	1	1	0	0	1	7	Petty Chiefdoms
Ec2	Turkic	65	125	68.29684485	0.599697199	27199.93796	275799172.6	0.640606273	-12.31637017	462.1988704	0.48714264	0.57735919	1.037725792	0.799670078	-0.072336614	0	1	1	1	0	1	0	0	4	Larger Chiefdoms
Ec3	Chukotko-Kamchatkan	66	177	93.25349655	1.71883655	43569.91725	556591264.8	0.624014115	-12.53404682	178.3449355	0.458613983	0.420016057	0.72199797	0.835152527	-0.13191245	0	1	0	1	0	0	0	0	4	Local
Ec8	Yeniseian	62	90	185.1833009	1.401756785	50444.8893	476862646.2	0.680544049	-5.140265806	267.2045933	0.456908231	1.168008893	3.568472893	0.725041552	-0.133856238	0	1	0	1	0	0	1	0	2	Local
Ed1	Koreanic	35	102	3572.848834	4.060333271	85202.63962	5990130897	0.719978259	-2.458942668	90.38119975	0.654858182	0.658633893	0.889131349	0.758526892	-0.134133922	1	1	1	1	1	1	1	0	7	Larger Chiefdoms
Ed4	Hmong-Mien	26	107	977.7118417	2.838272434	108771.1885	7725928053	0.621900537	14.24339188	51.96129923	0.673164727	1.443274457	0.861724262	0.49443335	0.496915546	1	1	1	1	0	1	1	0	7	Petty Chiefdoms
Ed5	Japonic	35	136	272.158515	3.464866639	151061.0361	8730773488	0.671378257	14.0120186	67.40140208	0.701081148	2.692125741	1.596463025	0.493943515	20.06101417	1	1	1	1	1	1	1	0	7	Large States
Ed6	Sino-Tibetan	24	115	337.2613643	3.559606184	123008.0892	12252399689	0.584224113	19.40835112	39.53235901	0.704029439	2.556015316	0.56058237	0.428871462	-0.134032946	1	1	1	1	1	0	0	0	7	Large States
Ed7	Japonic	26.16	127.8	5.806298287	0.199072711	121415.6808	7535841538	0.569102948	22.90419936	19.50930328	0.746945579	2.513990963	0.42584489	0.470993005	-0.003672939	1	1	1	1	1	1	1	0	7	Larger Chiefdoms
Ed8	Sino-Tibetan	26	100	2206.122351	7.153969791	137972.0125	11204436072	0.63527074	10.86445526	28.10156332	0.741300727	2.421689723	0.56498635	0.4629603	-0.033208417	1	1	1	1	0	0	0	0	7	Petty Chiefdoms
Ed9	Tai-Kadai	19	109	415.214038	4.517667912	107151.1168	12425114579	0.597489842	24.26604575	17.2962924	0.72726684	3.05680583	0.686750218	0.388108602	-0.078647613	1	1	1	1	0	0	0	1	7	Larger Chiefdoms
Ee3	Sino-Tibetan	28	89	4354.035541	9.560383126	193285.5531	52455365945	0.55525507	2.867253677	51.40096103	0.672304759	0.484906126	0.151529567	0.719892446	-0.127671458	1	1	1	1	0	0	0	1	7	Petty Chiefdoms
Ee4	Sino-Tibetan	30	91	4459.022804	9.422314421	55949.12614	2986973856	0.636666487	-4.779496479	89.9141166	0.633268462	0.334739377	0.21255972	0.769165762	0.875575519	1	1	1	1	1	1	1	0	7	Large States
Ef1	Austroasiatic	24	87	99.98342315	0.296261067	105748.2567	12630733727	0.477548825	24.76057981	36.84801828	0.635564127	0.843179133	0.252570518	0.592626218	0.496915546	1	1	1	1	0	0	0	1	7	Petty Chiefdoms
Ef11	Indo-European	26	83	76.37539742	0.057502279	83071.75491	9639772522	0.446910076	26.00683427	50.37229997	0.632566997	0.734288252	0.442476722	0.549504085	-0.133830994	1	1	1	1	1	0	0	0	7	Large States
Ef5	Indo-European	22	74	367.8122117	2.851779124	97684.16485	21349455040	0.437417703	24.69295107	25.00156353	0.667323238	0.537530879	0.42244364	0.606024601	0.181365568	1	1	1	1	1	0	0	1	7	Petty Chiefdoms
Ef7	Indo-European	30	78	446.0095115	2.153828402	103721.9202	21070326019	0.429718714	21.89171116	57.21828314	0.638733952	1.021842718	0.604540718	0.459334162	1.128015501	1	1	1	1	1	0	0	0	7	Large States
Eg1	Dravidian	16	79	242.9800773	1.440695736	103422.2948	9226603080	0.585790517	24.8681852	12.93852189	0.708349856	0.90354496	0.372603645	0.56691619	-0.133220089	0	1	1	1	0	0	0	0	1	Local
Eg3	Dravidian	19	81	425.5164506	1.82922785	138058.4369	26362286210	0.570507844	24.4290047	14.83448112	0.689475908	1.461453447	1.378272929	0.415291507	-0.13128135	0	0	0	0	0	0	0	1	6	Petty Chiefdoms
Eg4	Dravidian	12	77	684.3914816	3.089775365	179394.168	30744064387	0.650337315	22.5563277	2.617150165	0.778090981	2.083917984	0.615155479	0.444357859	-0.134007702	0	1	0	1	0	0	0	0	4	Petty Chiefdoms
Eg5	Dravidian	12	76	755.9434395	2.662162646	206521.5688	48131988832	0.618000703	24.64129611	1.399121185	0.804417235	2.996677372	0.99226819	0.409618174	-0.12408681	1	1	1	1	1	0	0	1	7	Larger Chiefdoms
Eh2	Austronesian	-19	46	899.1264249	1.847193775	109438.7004	17456983478	0.600791756	22.06742271	6.202350653	0.76261553	1.810888093	0.520743269	0.54302274	0.118255573	1	1	1	1	1	0	0	0	7	States
Eh3	Austronesian	-22	47	558.8370553	3.055453421	95639.95205	8615565933	0.633222341	21.07518464	8.093689707	0.754581556	4.447165267	0.880266821	0.403187993	-0.091269613	1	1	1	1	1	0	0	0	7	Petty Chiefdoms
Eh7	Austronesian	-25	46	74.33039702	0.711683225	62507.12508	3218619899	0.58486274	23.08511895	6.220293819	0.757933284	1.568801782	0.105551864	0.509009572	-0.069812214	0	1	1	1	1	1	0	1	4	Petty Chiefdoms
Eh9	Austronesian	-22.9	47.75	62.70044107	0.578226153	107274.7257	8639876927	0.645561299	20.8848302	6.991525818	0.770870144	2.868538476	0.212050509	0.441019391	-0.077385414	1	1	1	1	1	0	0	1	7	Larger Chiefdoms
Ei11	Sino-Tibetan	25	94	844.4705878	5.126940737	104628.212	8929329311	0.571491466	20.00440457	27.04544311	0.727240141	3.018242503	1.125579752	0.404985522	-0.13405819	0	1	1	1	0	1	1	0	6	Local
Ei14	Sino-Tibetan	27	94	150.5206747	1.09771149	179460.4827	42894348062	0.551836497	16.82293095	33.69227704	0.733130466	1.522894022	0.296907043	0.504140413	-0.12661121	0	1	1	1	0	0	0	0	6	Local
Ei19	Sino-Tibetan	22	94	506.6430729	2.813565553	106036.5907	13991971983	0.570500574	22.55281633	17.34562217	0.719573092	2.033372447	1.096449848	0.433962869	-0.045830416	0	1	1	1	1	1	1	1	6	Petty Chiefdoms
Ei2	Sino-Tibetan	27	94	150.5206747	1.09771149	179460.4827	42894348062	0.551836497	16.82293095	33.69227704	0.733130466	1.522894022	0.296907043	0.504140413	-0.12913561	0	1	1	1	0	0	0	1	6	Local
Ei5	Sino-Tibetan	26	97	685.4804472	6.391368082	112411.0291	8627735957	0.604869368	17.5694872	27.75001757	0.748954645	3.605836215	2.026073454	0.391700572	-0.058452415	0	1	1	1	1	1	1	1	6	Petty Chiefdoms
Ei6	Sino-Tibetan	25	94	844.4705878	5.126940737	104628.212	8929329311	0.571491466	20.00440457	27.04544311	0.727240141	3.018242503	1.125579752	0.404985522	-0.134108678	0	1	1	1	0	1	1	0	6	Local
Ei7	Sino-Tibetan	17.12	97.19	73.31909517	1.478720849	154062.7227	38317725884	0.541085468	25.20825485	8.904977607	0.708422414	2.041507397	1.348866489	0.436739493	0.370695555	1	1	1	1	0	0	0	1	7	Local
Ei8	Austroasiatic	26	92	825.9728202	2.522375889	113970.1543	13502696863	0.522497357	21.93089978	26.1388756	0.693975082	2.782334383	0.706637239	0.467709374	-0.090007413	0	1	1	1	1	1	1	0	6	Petty Chiefdoms
Ej11	Austronesian	11	108	34.41648173	0.468737192	162927.1212	17206992207	0.633808951	25.96781797	1.407374806	0.787145855	1.392153533	0.137176863	0.570759978	-0.12408681	1	1	1	1	1	1	1	0	7	Larger Chiefdoms
Ej14	Austroasiatic	4	102	214.9993518	2.466044316	248762.4497	18691867658	0.71352968	24.36833305	0.306835592	0.829656981	3.099660326	0.646575004	0.41968474	-0.13115513	0	0	0	0	0	0	0	0	6	Local
Ej3	Austroasiatic	5	101	587.146524	5.278915653	241032.2638	23289771427	0.682639897	25.22073264	0.619693555	0.830861754	3.539945652	0.735086864	0.360018433	-0.13367953	0	0	0	1	0	0	0	1	1	Local
Ej4	Austroasiatic	17	107	135.7742549	1.583119101	134509.7213	12529156093	0.677372297	23.04781129	12.28916638	0.729434475	1.897867634	0.757972215	0.435523891	5.419495199	1	1	1	1	1	0	0	0	7	Large States
Ej5	Austroasiatic	12	105	16.8359356	0.142505628	186258.2242	22299796285	0.683406944	24.91698418	3.405835034	0.739226829	1.067730978	0.212931875	0.549477427	0.749355528	1	1	1	1	1	0	0	0	7	States
Ej7	Sino-Tibetan	21	100	725.6629441	4.390779847	116660.6526	14190769772	0.585361298	18.40430406	22.7881951	0.697785102	3.967039279	1.448076703	0.395840302	-0.12408681	0	1	1	1	0	1	0	1	6	Local
Ej9	Tai-Kadai	15	100	20.26279852	0.182249062	146199.3955	23988483368	0.644907395	24.14684495	9.13291119	0.70505628	1.374666502	0.337489304	0.46454874	2.390215412	1	1	1	1	0	0	0	0	7	Large States
Ia12	Austronesian	10.2	123.65	95.42515951	1.42635802	216677.5282	9877880436	0.6968582	26.45386601	0.422371502	0.820980905	1.642635797	0.248327636	0.499251345	0.427494551	1	1	1	1	1	0	0	0	7	Large States
Ia14	Austronesian	22.05	121.55	1.251760651	0.056631438	126621.4134	14390583544	0.565519025	24.2125581	11.29987144	0.753498963	2.822412302	1.244246831	0.411501619	-0.133790603	0	0	1	1	0	0	0	0	6	Local
Ia16	Austronesian	18	121	629.6265588	5.838042768	153686.8415	19303377937	0.622293327	25.38043492	3.841043726	0.77364016	3.480070405	1.28905832	0.387869182	-0.12408681	1	1	1	1	0	1	1	0	7	Petty Chiefdoms
Ia2	Austronesian	17	121	791.5325453	5.950430744	167495.6076	21137694128	0.637429684	25.16045489	3.017132284	0.775758585	2.79933918	0.621378714	0.404331762	-0.13166001	1	1	1	1	0	0	0	0	7	Local
Ia3	Austronesian	17	121	791.5325453	5.950430744	167495.6076	21137694128	0.637429684	25.16045489	3.017132284	0.775758585	2.79933918	0.621378714	0.404331762	-0.101367212	1	0	1	1	0	1	1	0	7	Local
Ia4	Austronesian	8	123	176.5265349	2.331254054	223654.1877	6795251210	0.713532765	26.37610187	0.140805942	0.842436218	3.032379673	0.446211876	0.452092471	-0.116513611	0	0	0	1	0	0	0	0	6	Local
Ia5	Austronesian	13	121	366.70648	4.4973472	186233.9842	19797812460	0.630768326	26.77730995	0.859892663	0.80096307	2.529588686	0.643585171	0.410005096	-0.13266977	0	1	0	1	0	0	0	0	6	Local
Ia6	Austronesian	22.44	120.77	183.7545104	2.884195514	121982.7468	15323340427	0.554435402	23.98693232	13.32167548	0.751082965	3.830089908	0.715682818	0.39969911	-0.12534901	0	0	1	1	1	1	1	1	6	Petty Chiefdoms
Ia7	Austronesian	10	119	46.97243134	0.838834868	194760.1311	11969280971	0.635898969	27.0752051	0.592863079	0.805157702	3.678723736	1.008513818	0.355533284	-0.13241733	0	1	1	1	1	0	0	0	6	Local
Ia8	Austronesian	17	121	791.5325453	5.950430744	167495.6076	21137694128	0.637429684	25.16045489	3.017132284	0.775758585	2.79933918	0.621378714	0.404331762	-0.12408681	1	1	1	1	1	0	0	0	7	Local
Ib1	Austronesian	2	112	270.9752258	2.520024747	236496.7965	12657819206	0.676560028	24.86346763	0.074922259	0.857117565	3.221387619	0.748204076	0.363743823	-0.13128135	0	0	1	1	0	0	0	0	6	Local
Ib2	Austronesian	-7	110	538.2715002	3.524217837	192692.9059	12710909647	0.6572332	25.33792234	0.357013428	0.827637347	3.078606719	0.723785455	0.426467675	-0.12812585	1	1	1	1	1	1	0	0	7	Large States
Ib3	Austronesian	-8.18	115.02	447.9322653	3.120624428	183963.9894	15442713680	0.642957494	26.41940688	0.357238569	0.839603417	4.204913201	0.957496698	0.35828249	0.118255573	1	1	1	1	1	0	0	0	7	States
Ib4	Austronesian	2	99	652.5659977	3.917911308	226348.1747	18134122085	0.662965728	24.94828185	0.173715174	0.836851996	3.735326087	0.717121245	0.428179113	0.118255573	1	1	1	1	0	0	0	1	7	Local
Ib5	Austronesian	6	117	168.7638732	2.821632893	207120.0705	8656099523	0.705529359	25.16709794	0.214406014	0.842019453	3.739815958	0.910368534	0.360580276	-0.097580612	0	1	1	1	0	0	0	0	6	Local
Ib6	Austronesian	-1	101	590.2239156	4.069589404	180099.641	10224579554	0.649356104	24.95685278	0.252449153	0.8159324	3.64610919	0.801675076	0.413237563	0.370695555	1	1	0	1	1	0	0	1	7	Larger Chiefdoms
Ic5	Austronesian	-2	121	542.9485659	4.57343561	245748.5389	14773302749	0.669679837	22.74314386	0.152009871	0.842534407	3.648104002	1.16274907	0.402448316	-0.12787341	0	1	1	1	0	0	0	0	6	Petty Chiefdoms
Ic6	Austronesian	-8.19	130.96	1.926930952	0.054050847	150532.625	20277024830	0.614358413	26.69914907	1.107538097	0.834100295	2.903823758	0.50476204	0.451633716	-0.12787341	0	0	1	1	1	0	0	1	6	Petty Chiefdoms
Ic8	Austronesian	-5.58	133.07	11.45133527	0.342304676	162686.2947	12551192876	0.606917768	26.59523569	1.332367407	0.836939494	2.77768857	0.897211587	0.392220913	-0.12661121	1	0	1	1	0	1	1	1	6	Local
Ic9	Austronesian	-10	120	179.3601081	1.786275695	155183.4945	21746651443	0.578884806	26.8330242	0.981638483	0.818043282	2.855713856	0.381056741	0.43207651	-0.108940411	1	1	1	1	1	1	1	1	7	Petty Chiefdoms
Id1	Pama-Nyungan	-24	134	447.2226526	0.656195248	60614.8122	3590812132	0.450638425	20.83198003	37.00700418	0.593415732	0.151179595	0.134227746	0.654888928	-0.13367953	0	0	0	1	0	0	1	1	1	Local
Id10	Pama-Nyungan	-22	132	625.528289	0.352732678	68758.59449	5378281840	0.445035217	22.31397715	29.36209321	0.607150773	0.187314723	0.177286635	0.604808999	-0.133830994	0	0	0	1	0	0	0	0	1	Local
Ie10	Austronesian	-9	147	308.6872956	2.97256262	166767.402	14598519070	0.682544027	25.24328982	0.998922821	0.824650154	4.148616601	0.451228549	0.43666766	-0.13241733	0	0	1	1	0	1	1	1	6	Local
Ie12	Sepik	-4	142	45.98490132	0.401207	383459.4102	23865315370	0.765944416	20.24847439	0.207415416	0.840381262	3.23649333	0.470195016	0.415052088	-0.134108678	1	0	1	1	0	0	0	0	6	Local
Ie17	Nuclear Trans New Guinea	-6	145	1817.833495	7.582129183	327433.5795	30045541590	0.732778416	19.12116942	0.229455993	0.831314359	4.190964674	0.982731754	0.341538989	-0.13039781	1	0	1	0	0	1	0	0	6	Local
Ie2	Nuclear Trans New Guinea	-6.15	146.53	1681.329217	10.65421205	330001.8243	37678605809	0.724264709	19.89060032	0.423302515	0.839139237	3.160079051	0.696667634	0.390926728	-0.132882577	1	0	1	1	0	0	0	0	6	Local
Ie20	Koiarian	-9	147	308.6872956	2.97256262	166767.402	14598519070	0.682544027	25.24328982	0.998922821	0.824650154	4.148616601	0.451228549	0.43666766	-0.13367953	1	0	1	1	1	0	0	1	6	Local
Ie25	Goilalan	-8	147	1872.025618	10.08354109	193575.5796	17249483861	0.705432075	23.98613873	0.700545707	0.826365164	3.528186759	1.016863599	0.406348627	-0.13191245	1	0	1	1	0	0	0	1	6	Local
Ie38	Nuclear Trans New Guinea	-4	139	2446.305595	11.10009573	365403.9826	22850805065	0.716817118	19.91134083	0.185190002	0.834009962	2.896269763	0.585098637	0.401496464	-0.12156241	1	0	1	1	0	0	0	0	6	Petty Chiefdoms
Ie4	Austronesian	-3.24	144.1	2.524484575	0.121986815	287703.774	20282610586	0.700473233	26.74721067	0.076329207	0.85473513	2.222167325	0.241980446	0.451140794	-0.13393197	1	0	1	1	0	0	0	1	6	Local
Ie5	Morehead-Wasur	-9	142	9.735215231	0.088513676	156481.658	17586384064	0.657835302	26.5888115	1.022941154	0.818609214	2.281126482	0.435337803	0.44338901	-0.134007702	1	0	0	1	0	0	0	0	6	Local
Ie7	Nuclear Trans New Guinea	-6	144	1580.804111	6.371203333	349730.5802	28580874001	0.732229245	19.78360219	0.182911474	0.834192188	4.172943429	0.987833531	0.356053625	-0.111464811	0	0	1	1	0	0	0	0	6	Local
Ie8	Purari	-7	145	197.9837926	2.865546023	339310.6342	27080317115	0.733274596	20.94750639	0.414669632	0.81922846	3.93729002	1.373663844	0.413131562	-0.13216489	1	0	1	1	0	0	0	1	1	Petty Chiefdoms
If1	Austronesian	7.45	134.54	1.213586417	0.040435078	268661.4461	14321391631	0.696421304	27.65871222	0.084875101	0.860105988	2.870532773	0.564654297	0.388803863	-0.13266977	1	0	1	1	1	1	0	1	6	Larger Chiefdoms
If14	Austronesian	3.38	172.99	0.048975953	0.00351578	209493.3766	23456572588	0.559455676	27.40383911	0.153669893	0.80060325	1.561990489	0.093748989	0.563069956	-0.13367953	1	0	1	1	1	0	0	0	8	Petty Chiefdoms
If2	Austronesian	7.34	151.6	0.514104355	0.035066712	281260.5623	18619153518	0.697768963	27.59829754	0.086232883	0.854249051	2.133929307	0.222813629	0.477872279	-0.13166001	1	0	1	1	0	0	0	1	8	Local
If3	Austronesian	7.09	171.13	0.019066364	0.001415314	279388.9575	15593397736	0.695773591	27.50085397	0.103008682	0.855620199	0.73604249	0.033384588	0.687732856	-0.133957214	1	0	1	1	1	1	1	1	6	Petty Chiefdoms
If5	Austronesian	6.88	158.22	3.738805153	0.104070276	293388.8338	18464150034	0.691164544	27.59664906	0.082576761	0.859871919	2.604249012	0.323111544	0.431795589	-0.13216489	1	0	1	1	1	0	0	1	6	Larger Chiefdoms
If6	Austronesian	9.55	138.13	0.336301986	0.015652457	240615.9721	11339982121	0.685111424	27.54680586	0.151060734	0.843143845	3.006608202	0.677654616	0.438339105	-0.13241733	1	0	1	1	1	0	0	1	6	Petty Chiefdoms
If7	Austronesian	-1.47	175.06	0.023105411	0.001598767	88305.07576	6630290059	0.392730233	27.33502001	0.214052872	0.752785843	1.604526927	0.080478101	0.600509193	-0.134070812	1	0	1	1	0	0	0	0	2	Petty Chiefdoms
If8	Austronesian	15.13	145.71	3.017251424	0.122823163	145605.2396	14212042245	0.64241676	27.0606605	0.681544414	0.825036451	3.697844615	1.281974469	0.429806143	-0.133212516	0	1	1	1	0	0	0	0	6	Petty Chiefdoms
Ig14	Austronesian	-10.41	149.91	437.2795493	5.067910235	174584.5045	12756561738	0.693505981	25.53606853	1.253924337	0.833067768	3.483443002	1.036515309	0.382541268	-0.134133922	1	0	1	0	0	0	0	1	6	Local
Ig2	Austronesian	-8.43	151.09	0.308006355	0.012323163	223167.9529	12381981194	0.678815087	26.78779604	0.727758238	0.849013319	2.912271492	0.610162276	0.422396866	-0.13191245	1	0	1	1	1	0	0	1	6	Petty Chiefdoms
Ig6	Austronesian	-9.63	161.44	17.26366284	0.471114271	275106.3643	15811541694	0.694042301	27.33536157	0.331599176	0.857080721	3.276031374	0.698080384	0.406348627	-0.133881482	1	0	1	1	0	0	0	1	6	Local
Ig9	Austronesian	-2	147	24.72194829	0.408145399	219223.7921	10765114054	0.625105769	27.71040856	0.160421822	0.842232695	3.088425869	0.452777333	0.383756871	-0.13367953	0	0	0	0	0	0	0	0	2	Local
Ij5	Austronesian	-15.94	-142.31	0.013677799	0.001016159	169758.393	7100990545	0.687850638	26.50087435	0.78734391	0.838009502	1.356256176	0.063539898	0.672315056	-0.134156894	1	0	1	1	0	0	0	1	2	Petty Chiefdoms
Ij7	Austronesian	-23.12	-134.97	0.136252574	0.010194992	155734.4418	5706741435	0.641241082	23.3914467	3.330727116	0.799876158	1.998703063	0.342088809	0.589878399	-0.13342709	1	0	1	1	1	1	1	1	2	Larger Chiefdoms
Na1	Athapaskan-Eyak-Tlingit	63	-141	720.6841968	4.31186888	45298.63496	579927326.7	0.724016047	-6.710847761	120.9852406	0.465537522	0.924055089	2.194061329	0.728427347	-0.134146039	0	0	0	0	0	0	0	0	3	Local
Na10	Eskimo-Aleut	60.72	-146.49	299.446297	6.327714938	164554.1179	6045749780	0.671338553	-3.004725361	51.92076406	0.520210673	0.62892169	0.934470531	0.70186787	-0.134133922	0	0	1	1	1	1	0	1	2	Local
Na12	Eskimo-Aleut	68	-152	915.2714714	9.958950034	39903.94042	507721746.7	0.689339654	-10.89454201	172.767155	0.425774028	0.381243824	0.624093276	0.826516538	-0.134133922	0	0	0	1	0	0	0	0	3	Local
Na14	Eskimo-Aleut	78	-70	508.981152	3.615614823	26191.37424	514305681.8	0.56001318	-18.25140013	156.4780383	0.530030978	-0.002844769	0.011340352	0.95076931	-0.134115998	0	0	0	0	0	0	0	0	2	Local
Na2	Eskimo-Aleut	71	-157	11.93495143	0.123473232	28897.45334	323431409.6	0.677471257	-11.67232577	154.8727993	0.452690467	0.092928607	0.08350754	0.889895599	-0.13393197	0	0	0	1	0	0	0	0	2	Local
Na21	Eskimo-Aleut	63	-96	119.1157676	0.355429773	32689.21638	382069044.4	0.665819336	-10.95805886	324.8578343	0.450782285	0.330434783	0.486735945	0.85210313	-0.13405819	0	0	0	0	0	0	0	0	3	Local
Na22	Eskimo-Aleut	70	-82	25.64776178	0.560740904	28459.44823	386558460.3	0.662932906	-19.31389846	287.9227135	0.478006752	0.009700006	0.015861316	0.9356572	-0.13405819	0	0	0	0	0	0	0	0	8	Local
Na23	Eskimo-Aleut	58	-65	601.4020122	2.306011774	63452.67222	991842925.1	0.733806269	-8.422747865	203.4155114	0.529848847	0.168793231	0.163150665	0.868817363	-0.133906726	0	0	0	0	0	0	0	1	2	Local
Na24	Eskimo-Aleut	66	-37	255.5282299	2.315051818	70835.2782	2539711734	0.522632961	-9.230238786	65.31332252	0.54833096	0.001834889	0.009911578	0.938385199	-0.134083434	0	0	0	1	0	0	1	0	2	Local
Na26	Athapaskan-Eyak-Tlingit	62	-144	1502.707762	10.71153779	89974.65976	1966124870	0.689055137	-7.169807959	77.59335495	0.486854574	0.063814092	0.042335506	0.882443196	-0.134020324	0	0	0	0	1	0	0	1	2	Local
Na3	Eskimo-Aleut	69	-110	68.35889875	0.340828327	23634.44654	197660238	0.671908428	-14.92022168	299.3214274	0.435929641	0.143211154	0.162115099	0.878007173	-0.133982458	0	0	0	1	0	0	0	0	2	Local
Na32	Algic	48	-72	587.0096133	2.075064158	87457.08172	1525838690	0.717382751	2.482701029	157.0058218	0.553070459	1.808454792	4.628932936	0.628571194	-0.134007702	0	0	1	1	0	1	1	1	3	Local
Na37	Algic	49	-92	427.6661714	0.599611265	54578.71428	897632539.5	0.691731274	3.316653316	199.2971559	0.524021377	1.817107213	4.448992204	0.63863776	-0.134122814	0	0	1	1	0	1	0	0	3	Local
Na9	Eskimo-Aleut	53.86	-166.79	208.2299604	5.963152334	86597.83955	1072380413	0.76797857	3.756624331	7.894342815	0.690394425	0.464618587	0.484022791	0.715919214	-0.133629042	0	0	0	1	1	0	0	1	2	Local
Nb16	Salishan	48	-123	128.9466337	2.786470589	123088.5277	9975010264	0.636981535	8.960973809	34.57110009	0.584740949	2.408491848	3.675280058	0.545866137	-0.134061976	0	0	1	0	1	1	0	1	2	Local
Nb24	Wakashan	48.33	-124.62	37.3083302	0.920454845	127062.2894	10399596400	0.634055328	9.757693569	15.54251228	0.637714357	2.991806653	5.856735937	0.564010523	-0.134019314	0	0	0	1	1	0	0	1	2	Local
Nb25	Salishan	47.42	-124.16	56.14671259	0.812829381	109287.8798	8143825246	0.645985282	10.26638277	13.21446361	0.64241041	2.641311366	4.75291278	0.541127484	-0.134133922	0	0	0	1	1	0	0	0	2	Local
Nb27	Salishan	49	-122	1003.891506	12.4266053	144359.2966	13141302772	0.628567149	6.097633778	60.49470228	0.547788508	1.509208251	2.795380477	0.59781715	-0.133755262	0	0	0	0	1	0	0	0	2	Local
Nb32	Shastan	41	-122	1212.011437	4.66893655	114675.9234	14695939976	0.50589976	9.850562702	58.47548251	0.573230542	1.50885467	1.528483539	0.468510637	-0.13367953	0	0	1	1	0	1	0	1	1	Petty Chiefdoms
Nb33	Chimariko	41	-123	1034.198944	6.923037366	110570.2982	13710113421	0.531071558	11.34578144	34.4086952	0.601469177	1.678675785	1.972918559	0.457481971	-0.1341213	0	0	0	0	0	0	0	1	1	Local
Nb8	Wakashan	54	-129	523.3645618	12.28429737	202746.8231	15448405938	0.683096283	3.984806691	42.78517855	0.547424478	1.102476532	1.9510936	0.630734437	-0.134083434	0	0	0	0	1	0	0	1	2	Local
Nb9	Salishan	52	-127	961.3661861	16.35355036	211011.3098	20075823227	0.66494821	4.81130118	35.87420944	0.563662545	0.927229496	1.634858174	0.670718856	-0.134083434	0	0	0	1	1	0	0	0	2	Local
Nc11	Yana	41	-122	1212.011437	4.66893655	114675.9234	14695939976	0.50589976	9.850562702	58.47548251	0.573230542	1.50885467	1.528483539	0.468510637	-0.134175574	0	0	1	1	0	0	0	1	1	Local
Nc12	Maiduan	40	-121	1607.606708	6.364108541	102101.7774	13726588386	0.467790274	10.33059693	60.71655825	0.579059966	1.620303773	1.430465011	0.476067416	-0.1341213	0	0	0	0	0	0	0	0	1	Petty Chiefdoms
Nc15	Yuki-Wappo	39.34	-123.77	160.4529542	2.098404226	69660.14953	6594667633	0.555591255	13.31654243	8.379779019	0.679612883	3.025621118	2.588784273	0.419835155	-0.13405819	0	0	0	0	0	0	0	0	8	Local
Nc18	Pomoan	39	-123	412.392426	3.997958229	63918.08859	6496817890	0.488241822	14.39151431	15.66268573	0.666567942	2.227877964	1.60026724	0.467713796	-0.13393197	0	0	0	1	0	0	0	0	1	Local
Nc19	Pomoan	38.55	-122.94	412.392426	3.997958229	63918.08859	6496817890	0.488241822	14.39151431	15.66268573	0.666567942	2.227877964	1.60026724	0.467713796	-0.13393197	0	0	0	0	0	0	0	1	1	Local
Nc2	Uto-Aztecan	39	-118	1887.446834	3.175962359	43979.53681	1824387142	0.470474805	7.741709313	98.64661637	0.55214975	0.308411561	0.05632	0.78726792	-0.134108678	0	0	0	0	0	0	0	1	1	Petty Chiefdoms
Nc21	Miwok-Costanoan	38.75	-123.2	274.1068006	3.268907854	60393.22589	5582387800	0.509584013	13.99992466	6.400811548	0.691808907	3.232935246	2.718261379	0.451767135	-0.13405819	0	0	0	0	0	0	0	0	1	Local
Nc23	Uto-Aztecan	37	-119	2215.109959	9.741956211	51759.99714	4794279813	0.40215476	13.069292	67.69221336	0.582328204	1.269020397	0.621010401	0.54912741	-0.13405819	0	0	0	0	0	0	0	1	1	Local
Nc3	Yokutsan	36	-120	179.8790893	0.798408272	39785.49329	3355644660	0.431987293	15.66332345	32.79118215	0.615622149	0.605056174	0.210232618	0.617540205	-0.13317465	0	0	0	0	0	0	0	1	1	Local
Nc6	Cochimi-Yuman	32	-116	977.8967138	3.44481427	15742.99389	525511292.9	0.419814548	19.72093882	29.19946584	0.620479252	0.405490366	0.118906414	0.70489235	-0.134007702	0	0	0	0	0	0	0	1	1	Local
Nc7	Yuki-Wappo	40	-123	941.9539637	6.529602003	100528.5107	13992458477	0.495498569	12.94194105	33.07647238	0.611804633	1.421494147	1.355797167	0.490513131	-0.13367953	0	0	0	0	0	0	0	1	1	Local
Nc8	Klamath-Modoc	43	-122	1453.211911	2.182959216	133841.3102	15025939486	0.582081243	7.62662365	49.63424628	0.568131431	1.598666008	1.737533931	0.570667698	-0.133830994	0	0	0	0	0	0	0	0	2	Local
Nc9	Klamath-Modoc	42	-122	1422.56374	2.575993504	121810.7051	14081269629	0.540713825	8.586154936	60.77162529	0.563316646	0.990594121	0.622526701	0.628967602	-0.134108678	0	0	0	1	0	0	1	0	1	Local
Nd1	Sahaptian	45	-121	995.6674346	3.323134206	91996.4389	5903732042	0.617047098	8.221235852	41.72589205	0.575839634	0.74176754	0.378905235	0.717616778	-0.133881482	0	0	0	0	0	0	0	1	2	Local
Nd2	Uto-Aztecan	38	-109	2088.716778	2.816673813	50968.9506	1241148100	0.549337687	8.417559508	121.4054223	0.566819481	0.665062994	0.299422732	0.651870671	-0.13393197	0	1	0	0	0	0	0	1	3	Local
Nd20	Sahaptian	45	-115	2138.166877	9.197021444	99932.22228	5321993897	0.625108817	2.587970522	85.85260467	0.556515552	0.843638834	0.935541331	0.694296132	-0.13266977	0	1	0	0	0	0	0	0	2	Petty Chiefdoms
Nd24	Uto-Aztecan	42	-120	1758.822327	2.7419112	60190.96331	2451547865	0.547928142	7.10194214	84.65665006	0.550311673	0.31069664	0.104912324	0.782273616	-0.134146544	0	0	0	0	0	0	0	0	3	Local
Nd27	Uto-Aztecan	40	-119	1288.673229	1.445580042	50847.81121	2536279990	0.493600041	8.135032418	87.48477089	0.556033946	0.180173851	0.035087307	0.826352762	-0.134007702	0	0	0	0	0	0	0	0	1	Local
Nd3	Cochimi-Yuman	36	-112	1870.909926	2.819225985	39527.90825	1424041228	0.463243855	11.22766888	97.21508468	0.587339043	0.366267292	0.066453036	0.766995035	-0.134133922	1	0	1	0	0	0	0	1	7	Local
Nd30	Uto-Aztecan	37	-118	1409.39098	6.71246401	45110.43662	3245202182	0.403830819	11.37312871	84.39491335	0.577123852	0.163358449	0.022739291	0.855627342	-0.13393197	0	0	0	0	0	0	0	1	1	Local
Nd32	Uto-Aztecan	36	-117	803.5177496	4.597386736	30796.11463	1686592128	0.38068836	13.55958568	88.60229042	0.585350287	0.075697875	0.043258886	0.826732235	-0.134159166	0	0	0	0	0	0	0	1	1	Local
Nd33	Uto-Aztecan	37	-116	1397.165236	3.750253682	30271.76407	1155145265	0.404487595	12.0435765	103.2507654	0.578384432	0.120275445	0.032224788	0.843466953	-0.134166739	0	0	0	0	0	0	0	1	1	Local
Nd43	Uto-Aztecan	41	-117	1636.957717	3.021853708	41814.03191	975262916.6	0.552075571	8.554911122	103.1720822	0.555246371	0.269034091	0.089926764	0.736342816	-0.133982458	0	0	0	0	0	0	0	0	1	Local
Nd45	Uto-Aztecan	43	-112	1916.820904	3.669330264	48456.81133	1174047139	0.5789936	5.599373064	150.1306717	0.541510385	0.638031126	0.602816166	0.708499515	-0.13380575	0	1	0	0	0	0	0	0	3	Local
Nd46	Uto-Aztecan	44	-112	1672.929138	1.661131139	51409.58789	941956428	0.613809708	2.642343603	144.3458765	0.545539595	0.732336957	0.827444	0.698006149	-0.134032946	0	0	0	0	0	0	0	0	2	Local
Nd47	Uto-Aztecan	44	-111	2340.194948	5.631261206	60585.65146	1203100726	0.647151441	1.578531139	127.4070224	0.556802225	0.803353508	1.15270956	0.714708148	-0.13405819	0	0	0	0	0	0	0	0	3	Local
Nd52	Uto-Aztecan	36	-117	803.5177496	4.597386736	30796.11463	1686592128	0.38068836	13.55958568	88.60229042	0.585350287	0.075697875	0.043258886	0.826732235	-0.134108678	1	0	1	0	0	0	0	0	1	Local
Nd55	Uto-Aztecan	36	-115	766.2057908	3.059118122	27155.7981	1137529987	0.381783671	15.64454281	94.11851471	0.590075295	0.085165514	0.06442601	0.79719853	-0.134101104	1	0	1	0	0	0	0	0	1	Local
Nd57	Uto-Aztecan	39	-113	1720.072471	2.658858621	35802.54809	700943845.1	0.533609557	7.412572531	131.3345967	0.553015965	0.35881917	0.101531192	0.700150432	-0.134150583	0	1	0	0	0	0	0	0	3	Local
Nd6	Washo	39	-120	2123.694351	6.359644389	81954.34474	9649596028	0.450314903	10.2627256	64.15479014	0.573282237	0.910752223	0.428548563	0.641862542	-0.13393197	0	0	0	0	0	0	0	1	1	Local
Nd63	Uto-Aztecan	43	-112	1916.820904	3.669330264	48456.81133	1174047139	0.5789936	5.599373064	150.1306717	0.541510385	0.638031126	0.602816166	0.708499515	-0.134032946	0	1	0	0	0	0	0	0	3	Petty Chiefdoms
Nd64	Uto-Aztecan	43	-109	2123.12619	2.771860555	49818.52917	723584907.3	0.658556895	2.058302962	132.1407169	0.555375886	0.491014081	0.302094734	0.726212939	-0.133780506	0	1	0	0	0	0	0	0	3	Petty Chiefdoms
Nd66	Cochimi-Yuman	35	-112	1668.130566	3.082989549	46753.65273	2450220694	0.453650284	12.76395177	82.69141552	0.595993878	0.789766551	0.261844244	0.637110894	-0.13405819	0	0	0	0	0	0	0	0	1	Local
Nd67	Cochimi-Yuman	34	-114	512.0607897	1.730722947	22721.04238	909698008.8	0.368039578	19.80877345	72.91225621	0.598357839	0.054088439	0.090914613	0.793557249	-0.13405819	0	0	0	0	0	0	0	0	1	Local
Nd8	Athapaskan-Eyak-Tlingit	52	-122	1047.980169	1.503249857	73915.78364	1373561724	0.715542653	1.570405763	79.53895632	0.531261584	1.561981225	3.143455548	0.638435421	-0.134032946	0	0	1	1	0	0	0	1	2	Local
Nd9	Salishan	50.02	-124.78	525.08949	11.17977169	195278.8429	20253910772	0.648558424	4.57977803	52.44788931	0.541335501	1.598289279	2.709543541	0.565867998	-0.13317465	0	0	0	1	0	0	0	1	2	Local
Ne1	Algic	48.78	-108.98	898.7922798	0.672275713	36116.94709	488465183	0.654209103	5.905700534	153.8098399	0.505863374	0.456719368	0.393665466	0.722214314	-0.13367953	0	1	0	0	0	0	0	0	3	Petty Chiefdoms
Ne11	Siouan	48	-106	726.8691721	0.765968369	34597.46853	556506245.9	0.652711998	6.698164647	165.4985161	0.509117303	0.418120059	0.36500935	0.745385972	-0.13342709	0	1	0	0	0	0	0	0	3	Local
Ne13	Algic	51	-115	1778.108472	6.20021245	61041.18483	957477170.8	0.696614113	-0.288960179	99.19831975	0.528875733	1.355817688	2.660742463	0.644337812	-0.133982458	0	1	0	1	0	0	0	0	3	Petty Chiefdoms
Ne18	Algic	49	-115	1454.840175	6.892239898	89774.3142	3106802139	0.643749683	1.87093403	99.82746634	0.53415057	1.495565711	3.195611823	0.633511061	-0.133477578	0	1	0	1	0	0	0	0	3	Petty Chiefdoms
Ne3	Uto-Aztecan	33	-100	525.6655007	0.425414733	62111.52229	1582929654	0.586817925	16.62908925	94.49834262	0.574475589	0.564358943	0.197766518	0.580977896	-0.132997942	0	1	0	0	0	0	0	0	3	Local
Ne4	Siouan	45	-108	1858.109048	4.262698951	59029.69914	1949039374	0.675162511	3.666578006	115.6209946	0.536339026	0.777877964	0.854522998	0.671526153	-0.133730018	0	1	0	1	0	0	0	0	3	Petty Chiefdoms
Ne5	Algic	39	-104	1584.101529	0.617757989	61599.32491	2635014237	0.607907084	6.792525463	96.85759811	0.573666984	0.414970356	0.174793825	0.710382922	-0.132997942	0	1	0	0	0	0	0	0	3	Petty Chiefdoms
Ne9	Algic	40	-103	1321.83767	0.348339747	61738.9599	2725917396	0.608765456	8.966936451	105.7537744	0.552358095	0.571516798	0.324553906	0.687919988	-0.133603798	0	1	0	0	0	0	0	0	3	Petty Chiefdoms
Nf13	Algic	37	-85	371.0603114	1.545047749	100289.0258	2520386451	0.662443345	13.18899255	79.89326323	0.58457201	2.230891798	2.753050635	0.4973158	-0.133906726	0	0	0	1	0	0	0	1	3	Petty Chiefdoms
Nf3	Siouan	41	-96	321.4052929	0.576919643	56576.73156	1479082272	0.62010954	12.04246538	157.9679741	0.526239365	0.986382164	1.172526719	0.625337852	-0.133830994	0	1	1	1	0	0	0	0	8	Petty Chiefdoms
Nf6	Caddoan	42	-100	789.0104898	0.482593219	49431.81182	1386862473	0.613605807	10.22841915	140.6277234	0.526247596	0.792261611	0.686558654	0.637256184	-0.133326114	0	1	0	1	1	0	1	1	6	Petty Chiefdoms
Nh1	Athapaskan-Eyak-Tlingit	31	-108	1456.871942	1.479594067	43966.66579	1106010213	0.530860642	15.32261797	66.77749537	0.607053894	0.350728755	0.081380733	0.689492396	-0.13393197	0	1	0	0	0	0	0	0	1	Local
Nh10	Kiowa-Tanoan	35	-107	1763.05624	1.949421653	55809.80708	1222952229	0.606888544	8.638588868	91.51306975	0.583670567	0.333442441	0.065566821	0.746980137	-0.133922882	1	0	1	1	0	0	0	0	7	Local
Nh11	Kiowa-Tanoan	36	-106	2298.68151	3.587606518	63833.91246	1627921380	0.621177076	6.959871906	92.23270552	0.586125896	1.393972332	0.745295191	0.574928811	-0.133830994	1	1	1	1	0	0	0	0	7	Local
Nh12	Keresan	35	-107	1763.05624	1.949421653	55809.80708	1222952229	0.606888544	8.638588868	91.51306975	0.583670567	0.333442441	0.065566821	0.746980137	-0.134123319	1	1	1	1	0	0	0	0	7	Local
Nh16	Athapaskan-Eyak-Tlingit	36	-104	1445.96794	1.064553948	71803.54005	2435404926	0.606833882	8.617310663	88.24867951	0.583097323	0.438148468	0.125102016	0.695866877	-0.133982458	0	1	1	1	0	0	0	1	3	Local
Nh17	Athapaskan-Eyak-Tlingit	34	-110	2057.379004	2.890824534	48523.23575	1502938242	0.509413774	12.63651481	79.39734363	0.59873054	1.531092352	0.749823411	0.513361302	-0.132997942	0	1	1	1	0	0	0	1	3	Local
Nh20	Cochimi-Yuman	33	-115	115.9556372	0.693512499	16674.88621	525604336.3	0.370732093	20.31804734	58.3891809	0.599704467	0.145123114	0.149514414	0.683471979	-0.1341213	1	0	0	0	0	0	0	0	7	Petty Chiefdoms
Nh25	Keresan	36	-107	2093.435227	2.867880543	60834.52222	1273609490	0.609116406	6.889567807	104.8733003	0.571925797	0.96295084	0.391721365	0.639419466	-0.134101862	1	1	1	1	0	0	0	0	7	Local
Ni1	Uto-Aztecan	28	-107	1955.763357	2.738536687	75201.51505	2848906912	0.578479376	12.88837639	34.45016568	0.653824295	0.978674654	0.264820593	0.645287866	-0.12408681	1	1	1	1	0	0	0	0	7	Local
Ni2	Uto-Aztecan	31	-112	571.0246692	1.33725841	25309.42568	761092851.8	0.403462131	22.68989319	56.42514142	0.623809666	0.252285079	0.09829261	0.672760651	-0.13292221	1	0	1	0	0	0	0	0	7	Local
Ni6	Uto-Aztecan	31	-111	1158.372831	3.12068126	38854.20024	1427055485	0.439845882	20.18233124	55.23747202	0.612933753	0.537994071	0.158868688	0.633541056	-0.12913561	1	0	1	0	0	0	0	1	7	Local
Nj9	Uto-Aztecan	19	-98	2095.11263	2.757088206	96536.46481	4162874471	0.678800139	13.94816831	8.512363607	0.72033543	1.749252717	0.507012638	0.556842114	-0.058452415	0	1	1	1	0	0	0	0	6	NA
Sa8	Mayan	15	-92	1360.259933	4.880128952	105618.0479	12783504045	0.596965843	25.16416438	1.903860922	0.789839353	3.866687253	0.542624251	0.443450596	-0.133856238	0	1	1	1	0	0	0	0	6	NA
Sb2	Chibchan	11	-74	1393.540333	9.162540792	54956.90343	3840568518	0.652482404	26.33105178	0.648995989	0.806596428	2.517317194	0.519597978	0.489132855	-0.13367953	0	0	1	1	0	0	0	1	6	Local
Sb4	Cariban	9	-64	162.2055726	0.434027041	47313.98556	1538704047	0.789944511	27.23888943	0.749198897	0.80122979	1.207059042	0.167322578	0.602856694	-0.133856238	0	0	0	1	0	0	0	0	6	Local
Sc18	Indo-European	5	-54	116.9261063	0.753492499	98274.39274	6451318535	0.749091195	25.48530893	0.874877969	0.780709158	3.817236907	1.766112544	0.371153099	-0.13039781	0	0	0	1	0	0	0	1	6	Petty Chiefdoms
Sc2	Pumé	7	-68	62.14147907	0.09969297	190889.7484	44424711218	0.659251528	26.90384295	1.774580072	0.73293784	0.793638834	0.166096387	0.606418858	-0.13405819	0	0	1	1	0	0	0	1	6	Local
Sc4	Guahibo	5	-69	119.8615305	0.234755091	375368.6116	82585954150	0.734880927	24.42383966	1.18035888	0.777935961	1.384727026	0.354741478	0.509824169	-0.13292221	0	0	0	1	0	0	1	0	6	Local
Sd1	Tupian	-6	-58	140.306226	0.721987713	185573.4526	17793645987	0.737134157	24.75392663	1.062524885	0.774810477	3.558164526	1.20047627	0.411847039	-0.133881482	0	0	0	0	0	0	0	1	6	Local
Se1	Tupian	-16	-64	206.1163081	0.150671875	96769.30249	5812369503	0.631664458	24.67523268	3.583134081	0.684166894	1.801904038	2.17454022	0.374542731	-0.13367953	0	0	0	0	0	0	0	1	3	Local
Se3	Jivaroan	-3	-78	512.8703343	3.358085175	118612.3793	8841008874	0.713244058	20.98180557	0.814206813	0.776108034	3.905280385	1.322324597	0.367750133	-0.131003666	0	0	0	1	0	0	0	0	6	Local
Se4	Peba-Yagua	-3	-72	121.6363352	0.247872369	186218.6604	8510722559	0.784026733	24.56758894	0.386062479	0.799123971	3.226868207	1.142885682	0.410076929	-0.13393197	0	0	0	0	0	0	0	0	3	Local
Se5	Tucanoan	1	-71	235.7283241	0.744861757	245299.1804	8083363208	0.815720459	23.52865269	0.219064702	0.809891614	3.402816206	0.909180262	0.413624484	-0.13355331	0	0	0	1	0	0	0	1	6	Local
Sg1	Yámana	-55.02	-68.98	241.5805504	7.061605136	106173.9762	645658154.9	0.819860362	4.040226215	4.875543774	0.711366266	0.626957757	0.561766611	0.67167513	-0.13355331	0	0	0	0	0	0	0	0	2	Local
Sg3	Chonan	-54	-69	326.9358552	5.31597896	99406.99295	607075308.8	0.8256723	3.673220667	7.587356806	0.697128301	0.917866848	1.107842886	0.719013841	-0.13367953	0	0	0	0	0	0	0	0	3	Local
Sh8	Guaicuruan	-25	-60	107.6187668	0.073003657	93083.45966	5030004179	0.613374043	23.352928	16.30019829	0.63136036	1.138992421	0.82420536	0.409236377	-0.13166001	1	1	0	0	0	0	0	1	8	Petty Chiefdoms
Si5	Tupian	-12	-54	321.970483	0.44810371	133138.7656	15646577187	0.606298393	24.49750805	3.794783167	0.746591402	2.531153314	4.277951843	0.411147241	-0.134156641	0	0	0	0	0	0	0	1	6	Local
Sj3	Nuclear-Macro-Je	-28	-50	998.6653611	3.276480799	137273.047	4735082752	0.684641439	17.03586013	11.75161344	0.684613319	3.890785573	1.482580726	0.40819057	-0.134159166	0	0	0	0	0	0	0	0	3	Local
Sj6	Tupian	-3	-46	52.09006883	0.327343275	210219.2259	40426976876	0.718920114	24.52469856	0.780294528	0.79676719	2.292094862	0.618155682	0.446285719	-0.13367953	0	0	0	1	0	0	0	0	6	Local
